# Supplementary material for: 4,4′,4′′-Tris(2-pyrid­yl)-2,2′,2′′-[(2,4,6-trimethyl­benzene-1,3,5-tri­yl)tris­(methyl­ene)tris­(sulfanedi­yl)]tripyrimidine
Source: Acta Crystallogr Sect E Struct Rep Online. 2009 Jul 11;65(Pt 8):o1831. doi: 10.1107/S1600536809026403 (PMC2977171; doi:10.1107/S1600536809026403)
Supplement: Supplementary file 1 [file e-65-o1831-sup1.cif]

##############################################################################
###                                                                        ###
###        Electronic paper (Acta Crystallographica Section E)             ###
###                                                                        ###
##############################################################################
#                                                                            #
# This CIF contains the data in a paper accepted for publication in Acta     #
# Crystallographica Section E. It conforms to the requirements of Notes      #
# for Authors for Section E, and has been peer reviewed under the auspices   #
# of the IUCr Commission on Journals.                                        #
#                                                                            #
# Full details of the Crystallographic Information File format               #
# are given in the paper "The Crystallographic Information File (CIF):       #
# a New Standard Archive File for Crystallography" by S. R. Hall, F. H.      #
# Allen and I. D. Brown [Acta Cryst. (1991), A47, 655-685].                  #
#                                                                            #
# The current version of the core CIF dictionary is obtainable from          #
# ftp://ftp.iucr.org/pub/cif_core.dic. The current version number is 2.4.    #
#                                                                            #
# Software is freely available for graphical display of the structure(s) in  #
# this CIF.  For information consult the CIF home page http://www.iucr.org/  #
# cif/home.html                                                              #
#                                                                            #
# This file may be used for bona fide research purposes within the           #
# scientific community so long as proper attribution is given to the journal # 
# article from which it was obtained.                                        #
#                                                                            #
##############################################################################
                                             
data_I
_audit_creation_method     SHELXL-97
_chemical_name_systematic
;
4,4',4''-Tris(2-pyridyl)-2,2',2''-[(2,4,6-trimethylbenzene-1,3,5-
triyl)tris(methylene)tris(sulfanediyl)]tripyrimidine
;
_chemical_name_common     ?
_chemical_formula_moiety     'C39 H33 N9 S3'
_chemical_formula_sum     'C39 H33 N9 S3'
_chemical_formula_iupac     'C39 H33 N9 S3'
_chemical_formula_weight     723.92
_chemical_melting_point     ?
_symmetry_cell_setting     monoclinic
_symmetry_space_group_name_H-M     'P 21/c'
_symmetry_space_group_name_Hall     '-P 2ybc'
loop_
    _symmetry_equiv_pos_as_xyz
    'x, y, z'
    '-x, y+1/2, -z+1/2'
    '-x, -y, -z'
    'x, -y-1/2, z-1/2'
_cell_length_a     11.966(2)
_cell_length_b     10.520(2)
_cell_length_c     31.959(6)
_cell_angle_alpha     90.00
_cell_angle_beta     108.369(6)
_cell_angle_gamma     90.00
_cell_volume     3818.1(12)
_cell_formula_units_Z     4
_cell_measurement_reflns_used     780
_cell_measurement_theta_min     2.42
_cell_measurement_theta_max     28.0
_cell_measurement_temperature     293(2)
_exptl_crystal_description     block
_exptl_crystal_colour     yellow
_exptl_crystal_size_max     0.25
_exptl_crystal_size_mid     0.20
_exptl_crystal_size_min     0.18
_exptl_crystal_density_diffrn     1.259
_exptl_crystal_density_meas     ?
_exptl_crystal_density_method     'not measured'
_exptl_crystal_F_000     1512
_exptl_absorpt_coefficient_mu     0.235
_exptl_absorpt_correction_type     multi-scan
_exptl_absorpt_process_details     '(SADABS; Sheldrick, 2000)'
_exptl_absorpt_correction_T_min     0.9436
_exptl_absorpt_correction_T_max     0.9590
_exptl_special_details
;
;
_diffrn_ambient_temperature     293(2)
_diffrn_radiation_type     MoK\a
_diffrn_radiation_wavelength     0.71073
_diffrn_radiation_source     'fine-focus sealed tube'
_diffrn_radiation_monochromator     graphite
_diffrn_measurement_device_type     'Bruker SMART APEX CCD'
_diffrn_measurement_method     '\f and \w'
_diffrn_detector_area_resol_mean     ?
_diffrn_reflns_number     17715
_diffrn_reflns_av_R_equivalents     0.1073
_diffrn_reflns_av_sigmaI/netI     0.1295
_diffrn_reflns_theta_min     2.36
_diffrn_reflns_theta_max     25.05
_diffrn_reflns_theta_full     25.05
_diffrn_measured_fraction_theta_max     0.969
_diffrn_measured_fraction_theta_full     0.969
_diffrn_reflns_limit_h_min     -12
_diffrn_reflns_limit_h_max     14
_diffrn_reflns_limit_k_min     -12
_diffrn_reflns_limit_k_max     11
_diffrn_reflns_limit_l_min     -38
_diffrn_reflns_limit_l_max     38
_diffrn_standards_number     ?
_diffrn_standards_interval_count     ?
_diffrn_standards_interval_time     ?
_diffrn_standards_decay_%     ?
_refine_special_details
;
Refinement of <i>F</i>^2^ against ALL reflections. The weighted <i>R</i>-factor
<i>wR</i> and goodness of fit <i>S</i> are based on <i>F</i>^2^, conventional
<i>R</i>-factors <i>R</i> are based on <i>F</i>, with <i>F</i> set to zero for
negative <i>F</i>^2^. The threshold expression of <i>F</i>^2^ >
\s(<i>F</i>^2^) is used only for calculating <i>R</i>-factors(gt) <i>etc</i>.
and is not relevant to the choice of reflections for refinement.
<i>R</i>-factors based on <i>F</i>^2^ are statistically about twice as large
as those based on <i>F</i>, and <i>R</i>- factors based on ALL data will be
even larger.
;
_reflns_number_total     6544
_reflns_number_gt     2957
_reflns_threshold_expression     I>2\s(I)
_refine_ls_structure_factor_coef     Fsqd
_refine_ls_matrix_type     full
_refine_ls_R_factor_all     0.1735
_refine_ls_R_factor_gt     0.0809
_refine_ls_wR_factor_gt     0.1410
_refine_ls_wR_factor_ref     0.1627
_refine_ls_goodness_of_fit_ref     1.081
_refine_ls_restrained_S_all     1.081
_refine_ls_number_reflns     6544
_refine_ls_number_parameters     460
_refine_ls_number_restraints     0
_refine_ls_hydrogen_treatment     constr
_refine_ls_weighting_scheme     calc
_refine_ls_weighting_details
             'calc w=1/[\s^2^(Fo^2^)+(0.01P)^2^+1.28P] where P=(Fo^2^+2Fc^2^)/3'
_atom_sites_solution_hydrogens     geom
_atom_sites_solution_primary     direct
_atom_sites_solution_secondary     difmap
_refine_ls_shift/su_max     0.000
_refine_ls_shift/su_mean     0.000
_refine_diff_density_max     0.892
_refine_diff_density_min     -0.259
_refine_ls_extinction_method     none
_refine_ls_extinction_coef     ?
loop_
    _atom_type_symbol
    _atom_type_description
    _atom_type_scat_dispersion_real
    _atom_type_scat_dispersion_imag
    _atom_type_scat_source
    'C' 'C' 0.0033 0.0016
                         'International Tables Vol C Tables 4.2.6.8 and 6.1.1.4'
    'H' 'H' 0.0000 0.0000
                         'International Tables Vol C Tables 4.2.6.8 and 6.1.1.4'
    'N' 'N' 0.0061 0.0033
                         'International Tables Vol C Tables 4.2.6.8 and 6.1.1.4'
    'S' 'S' 0.1246 0.1234
                         'International Tables Vol C Tables 4.2.6.8 and 6.1.1.4'
_computing_data_collection     'SMART (Bruker, 2000)'
_computing_cell_refinement     'SAINT (Bruker, 2000)'
_computing_data_reduction     'SAINT (Bruker, 2000)'
_computing_structure_solution     'SHELXS97 (Sheldrick, 2008)'
_computing_structure_refinement     'SHELXL97 (Sheldrick, 2008)'
_computing_molecular_graphics     'SHELXTL (Sheldrick, 2008)'
_computing_publication_material     'SHELXTL (Sheldrick, 2008)'
loop_
    _atom_site_type_symbol
    _atom_site_label
    _atom_site_fract_x
    _atom_site_fract_y
    _atom_site_fract_z
    _atom_site_U_iso_or_equiv
    _atom_site_adp_type
    _atom_site_calc_flag
    _atom_site_refinement_flags
    _atom_site_occupancy
    _atom_site_disorder_assembly
    _atom_site_disorder_group
    S S1 0.58642(11) -0.78603(12) -0.22867(4) 0.0754(4) Uani d . 1 . .
    S S2 0.62715(13) -1.06746(13) -0.05185(4) 0.0883(5) Uani d . 1 . .
    S S3 0.23200(12) -0.66957(13) -0.12895(5) 0.0924(5) Uani d . 1 . .
    C C1 0.4361(4) -0.9300(4) -0.20145(14) 0.0620(12) Uani d . 1 . .
    C C2 0.3434(4) -0.8618(5) -0.19733(16) 0.0680(13) Uani d . 1 . .
    C C3 0.3010(4) -0.8814(5) -0.16132(17) 0.0679(13) Uani d . 1 . .
    C C4 0.3590(5) -0.9676(5) -0.12875(16) 0.0705(13) Uani d . 1 . .
    C C5 0.4568(5) -1.0361(4) -0.13279(16) 0.0674(13) Uani d . 1 . .
    C C6 0.4962(4) -1.0149(4) -0.16834(16) 0.0626(12) Uani d . 1 . .
    C C7 0.2812(5) -0.7628(5) -0.23179(17) 0.0993(17) Uani d . 1 . .
    H H7A 0.3176 -0.7599 -0.2546 0.149 Uiso calc R 1 . .
    H H7B 0.2871 -0.6809 -0.2180 0.149 Uiso calc R 1 . .
    H H7C 0.1997 -0.7855 -0.2444 0.149 Uiso calc R 1 . .
    C C8 0.3170(5) -0.9901(5) -0.08946(17) 0.1026(18) Uani d . 1 . .
    H H8A 0.2498 -0.9373 -0.0919 0.154 Uiso calc R 1 . .
    H H8B 0.3789 -0.9693 -0.0629 0.154 Uiso calc R 1 . .
    H H8C 0.2956 -1.0778 -0.0887 0.154 Uiso calc R 1 . .
    C C9 0.6043(4) -1.0849(5) -0.17075(16) 0.0833(15) Uani d . 1 . .
    H H9A 0.6216 -1.0599 -0.1969 0.125 Uiso calc R 1 . .
    H H9B 0.5900 -1.1748 -0.1715 0.125 Uiso calc R 1 . .
    H H9C 0.6699 -1.0645 -0.1453 0.125 Uiso calc R 1 . .
    C C10 0.4793(4) -0.9128(5) -0.24122(14) 0.0740(14) Uani d . 1 . .
    H H10A 0.4139 -0.8914 -0.2671 0.089 Uiso calc R 1 . .
    H H10B 0.5149 -0.9908 -0.2471 0.089 Uiso calc R 1 . .
    C C11 0.6446(4) -0.7921(4) -0.27308(14) 0.0616(12) Uani d . 1 . .
    C C12 0.6554(5) -0.8711(5) -0.33626(15) 0.0713(13) Uani d . 1 . .
    H H12A 0.6288 -0.9253 -0.3604 0.086 Uiso calc R 1 . .
    C C13 0.7498(4) -0.7944(5) -0.33389(14) 0.0645(12) Uani d . 1 . .
    H H13A 0.7859 -0.7955 -0.3558 0.077 Uiso calc R 1 . .
    C C14 0.7884(4) -0.7169(4) -0.29843(14) 0.0532(11) Uani d . 1 . .
    C C15 0.8931(4) -0.6337(4) -0.29058(15) 0.0626(12) Uani d . 1 . .
    C C16 0.9256(5) -0.5489(5) -0.25625(15) 0.0745(14) Uani d . 1 . .
    H H16A 0.8817 -0.5408 -0.2370 0.089 Uiso calc R 1 . .
    C C17 1.0242(5) -0.4764(5) -0.2511(2) 0.0908(17) Uani d . 1 . .
    H H17A 1.0490 -0.4194 -0.2277 0.109 Uiso calc R 1 . .
    C C18 1.0852(5) -0.4882(6) -0.2800(2) 0.0940(17) Uani d . 1 . .
    H H18A 1.1508 -0.4379 -0.2777 0.113 Uiso calc R 1 . .
    C C19 1.0482(6) -0.5740(6) -0.3118(2) 0.1053(19) Uani d . 1 . .
    H H19A 1.0927 -0.5843 -0.3308 0.126 Uiso calc R 1 . .
    C C20 0.5140(5) -1.1352(4) -0.09856(16) 0.0861(16) Uani d . 1 . .
    H H20A 0.5488 -1.2005 -0.1120 0.103 Uiso calc R 1 . .
    H H20B 0.4543 -1.1750 -0.0883 0.103 Uiso calc R 1 . .
    C C21 0.7111(4) -1.2020(5) -0.03108(15) 0.0686(13) Uani d . 1 . .
    C C22 0.8719(6) -1.2798(7) 0.02049(17) 0.0975(19) Uani d . 1 . .
    H H22A 0.9365 -1.2690 0.0456 0.117 Uiso calc R 1 . .
    C C23 0.8548(5) -1.3965(6) 0.00115(17) 0.0937(17) Uani d . 1 . .
    H H23A 0.9057 -1.4640 0.0123 0.112 Uiso calc R 1 . .
    C C24 0.7563(5) -1.4094(5) -0.03647(16) 0.0699(13) Uani d . 1 . .
    C C25 0.7259(5) -1.5296(5) -0.06142(17) 0.0773(14) Uani d . 1 . .
    C C26 0.6307(5) -1.5380(6) -0.09824(19) 0.0870(16) Uani d . 1 . .
    H H26A 0.5843 -1.4669 -0.1087 0.104 Uiso calc R 1 . .
    C C27 0.6038(6) -1.6508(8) -0.1196(2) 0.108(2) Uani d . 1 . .
    H H27A 0.5392 -1.6576 -0.1449 0.129 Uiso calc R 1 . .
    C C28 0.6720(9) -1.7529(7) -0.1036(2) 0.120(2) Uani d . 1 . .
    H H28A 0.6549 -1.8316 -0.1175 0.144 Uiso calc R 1 . .
    C C29 0.7660(9) -1.7382(7) -0.0670(3) 0.140(3) Uani d . 1 . .
    H H29A 0.8116 -1.8098 -0.0562 0.168 Uiso calc R 1 . .
    C C30 0.1921(5) -0.8156(5) -0.15912(17) 0.0876(15) Uani d . 1 . .
    H H30A 0.1501 -0.8700 -0.1446 0.105 Uiso calc R 1 . .
    H H30B 0.1406 -0.7979 -0.1887 0.105 Uiso calc R 1 . .
    C C31 0.0955(5) -0.6028(6) -0.13059(16) 0.0783(15) Uani d . 1 . .
    C C32 -0.0991(6) -0.6111(7) -0.15071(19) 0.105(2) Uani d . 1 . .
    H H32A -0.1702 -0.6522 -0.1643 0.126 Uiso calc R 1 . .
    C C33 -0.1041(5) -0.4911(7) -0.13345(17) 0.0944(18) Uani d . 1 . .
    H H33A -0.1750 -0.4513 -0.1356 0.113 Uiso calc R 1 . .
    C C34 0.0034(5) -0.4348(6) -0.11291(15) 0.0763(15) Uani d . 1 . .
    C C35 0.0108(5) -0.3091(5) -0.09093(16) 0.0720(13) Uani d . 1 . .
    C C36 0.1165(5) -0.2639(6) -0.06459(16) 0.0807(15) Uani d . 1 . .
    H H36A 0.1845 -0.3123 -0.0598 0.097 Uiso calc R 1 . .
    C C37 0.1220(6) -0.1456(7) -0.04502(18) 0.0881(16) Uani d . 1 . .
    H H37A 0.1930 -0.1120 -0.0273 0.106 Uiso calc R 1 . .
    C C38 0.0216(8) -0.0821(6) -0.0527(2) 0.1056(19) Uani d . 1 . .
    H H38A 0.0216 -0.0022 -0.0403 0.127 Uiso calc R 1 . .
    C C39 -0.0823(7) -0.1338(7) -0.0790(2) 0.1069(19) Uani d . 1 . .
    H H39A -0.1514 -0.0877 -0.0834 0.128 Uiso calc R 1 . .
    N N1 0.7367(3) -0.7132(3) -0.26700(11) 0.0583(9) Uani d . 1 . .
    N N2 0.5992(3) -0.8731(3) -0.30604(13) 0.0677(10) Uani d . 1 . .
    N N3 0.9526(4) -0.6468(4) -0.31899(14) 0.0890(13) Uani d . 1 . .
    N N4 0.8019(4) -1.1798(4) 0.00566(14) 0.0881(13) Uani d . 1 . .
    N N5 0.6858(3) -1.3116(4) -0.05227(11) 0.0648(10) Uani d . 1 . .
    N N6 0.7987(5) -1.6291(5) -0.04492(15) 0.1137(17) Uani d . 1 . .
    N N7 0.1042(4) -0.4918(4) -0.11146(12) 0.0690(11) Uani d . 1 . .
    N N8 -0.0016(4) -0.6716(4) -0.14938(13) 0.0852(13) Uani d . 1 . .
    N N9 -0.0891(4) -0.2464(5) -0.09860(15) 0.0893(13) Uani d . 1 . .
loop_
    _atom_site_aniso_label
    _atom_site_aniso_U_11
    _atom_site_aniso_U_22
    _atom_site_aniso_U_33
    _atom_site_aniso_U_12
    _atom_site_aniso_U_13
    _atom_site_aniso_U_23
    S1 0.0783(9) 0.0869(10) 0.0638(8) -0.0206(7) 0.0263(7) -0.0125(7)
    S2 0.0980(10) 0.0786(10) 0.0728(9) -0.0051(8) 0.0046(7) -0.0037(7)
    S3 0.0623(9) 0.0896(11) 0.1195(12) -0.0098(8) 0.0202(8) -0.0139(9)
    C1 0.053(3) 0.069(3) 0.060(3) -0.010(3) 0.012(3) -0.002(3)
    C2 0.052(3) 0.071(3) 0.069(3) -0.015(3) 0.002(3) 0.005(3)
    C3 0.052(3) 0.072(3) 0.077(3) -0.010(3) 0.017(3) 0.004(3)
    C4 0.069(3) 0.079(4) 0.066(3) -0.019(3) 0.025(3) 0.001(3)
    C5 0.067(3) 0.061(3) 0.060(3) -0.011(3) -0.001(3) -0.001(2)
    C6 0.058(3) 0.067(3) 0.055(3) -0.013(3) 0.007(3) -0.006(3)
    C7 0.096(4) 0.097(4) 0.097(4) 0.001(3) 0.019(3) 0.030(3)
    C8 0.105(4) 0.119(5) 0.096(4) -0.006(4) 0.048(4) 0.022(3)
    C9 0.070(3) 0.096(4) 0.079(3) 0.002(3) 0.018(3) -0.009(3)
    C10 0.074(3) 0.084(4) 0.060(3) -0.018(3) 0.015(3) -0.005(3)
    C11 0.061(3) 0.062(3) 0.054(3) 0.008(3) 0.008(2) 0.008(2)
    C12 0.072(4) 0.084(4) 0.056(3) 0.004(3) 0.017(3) -0.016(3)
    C13 0.054(3) 0.085(4) 0.051(3) 0.002(3) 0.011(2) -0.005(3)
    C14 0.050(3) 0.058(3) 0.048(3) 0.008(2) 0.011(2) 0.002(2)
    C15 0.056(3) 0.070(3) 0.057(3) 0.004(3) 0.009(3) 0.006(3)
    C16 0.071(4) 0.089(4) 0.059(3) -0.011(3) 0.014(3) -0.008(3)
    C17 0.080(4) 0.092(4) 0.087(4) -0.021(3) 0.008(4) -0.013(3)
    C18 0.066(4) 0.106(5) 0.101(5) -0.018(3) 0.012(4) -0.010(4)
    C19 0.085(5) 0.132(5) 0.110(5) -0.024(4) 0.046(4) -0.010(4)
    C20 0.088(4) 0.072(3) 0.076(3) -0.017(3) -0.007(3) 0.003(3)
    C21 0.066(3) 0.080(4) 0.054(3) -0.015(3) 0.011(3) -0.001(3)
    C22 0.109(5) 0.090(5) 0.060(3) -0.007(4) -0.020(3) -0.003(4)
    C23 0.105(5) 0.096(5) 0.066(4) 0.005(4) 0.007(3) 0.012(3)
    C24 0.080(4) 0.073(4) 0.054(3) -0.006(3) 0.016(3) 0.010(3)
    C25 0.081(4) 0.083(4) 0.063(3) -0.006(3) 0.016(3) 0.004(3)
    C26 0.072(4) 0.096(5) 0.088(4) 0.000(3) 0.018(3) -0.024(3)
    C27 0.093(5) 0.115(6) 0.111(5) -0.007(5) 0.027(4) -0.029(5)
    C28 0.169(7) 0.094(6) 0.091(5) -0.047(5) 0.031(5) -0.023(4)
    C29 0.222(9) 0.072(5) 0.104(5) 0.009(5) 0.021(6) 0.000(4)
    C30 0.080(4) 0.078(4) 0.103(4) -0.013(3) 0.026(3) -0.010(3)
    C31 0.080(4) 0.087(4) 0.059(3) -0.010(3) 0.009(3) 0.014(3)
    C32 0.057(4) 0.162(7) 0.086(4) -0.028(4) 0.009(3) -0.022(4)
    C33 0.067(4) 0.146(6) 0.078(4) -0.009(4) 0.034(3) -0.021(4)
    C34 0.063(4) 0.104(5) 0.056(3) -0.015(4) 0.011(3) 0.014(3)
    C35 0.068(4) 0.090(4) 0.066(3) 0.004(3) 0.032(3) 0.007(3)
    C36 0.069(4) 0.107(5) 0.068(3) -0.007(3) 0.024(3) 0.003(3)
    C37 0.079(4) 0.103(5) 0.090(4) -0.006(4) 0.039(3) -0.008(4)
    C38 0.130(6) 0.111(5) 0.089(4) -0.001(5) 0.053(5) -0.006(4)
    C39 0.093(5) 0.121(6) 0.119(5) 0.009(4) 0.050(4) -0.010(5)
    N1 0.052(2) 0.058(2) 0.060(2) -0.004(2) 0.0120(19) -0.0016(19)
    N2 0.066(3) 0.068(3) 0.060(2) -0.004(2) 0.007(2) -0.014(2)
    N3 0.070(3) 0.115(4) 0.093(3) -0.023(3) 0.042(3) -0.023(3)
    N4 0.104(4) 0.083(3) 0.067(3) -0.014(3) 0.013(3) -0.007(2)
    N5 0.065(3) 0.074(3) 0.052(2) -0.013(2) 0.0129(19) 0.002(2)
    N6 0.162(5) 0.076(3) 0.079(3) 0.017(4) 0.003(3) 0.007(3)
    N7 0.055(3) 0.080(3) 0.073(3) -0.004(2) 0.021(2) 0.003(2)
    N8 0.059(3) 0.119(4) 0.080(3) -0.023(3) 0.024(2) -0.009(3)
    N9 0.074(3) 0.108(4) 0.093(3) 0.005(3) 0.036(3) -0.003(3)
_geom_special_details
;
All e.s.d.'s (except the e.s.d. in the dihedral angle between two l.s. planes)
are estimated using the full covariance matrix. The cell e.s.d.'s are taken
into account individually in the estimation of e.s.d.'s in distances, angles
and torsion angles; correlations between e.s.d.'s in cell parameters are only
used when they are defined by crystal symmetry. An approximate (isotropic)
treatment of cell e.s.d.'s is used for estimating e.s.d.'s involving l.s.
planes.
;
loop_
    _geom_bond_atom_site_label_1
    _geom_bond_atom_site_label_2
    _geom_bond_site_symmetry_2
    _geom_bond_distance
    _geom_bond_publ_flag
    S1 C11 . 1.768(5) ?
    S1 C10 . 1.805(5) ?
    S2 C21 . 1.741(5) ?
    S2 C20 . 1.815(4) ?
    S3 C31 . 1.763(6) ?
    S3 C30 . 1.796(5) ?
    C1 C2 . 1.361(6) ?
    C1 C6 . 1.398(6) ?
    C1 C10 . 1.527(6) ?
    C2 C3 . 1.412(6) ?
    C2 C7 . 1.528(6) ?
    C3 C4 . 1.390(6) ?
    C3 C30 . 1.497(7) ?
    C4 C5 . 1.415(7) ?
    C4 C8 . 1.511(7) ?
    C5 C6 . 1.379(7) ?
    C5 C20 . 1.510(6) ?
    C6 C9 . 1.511(7) ?
    C7 H7A . 0.9600 ?
    C7 H7B . 0.9600 ?
    C7 H7C . 0.9600 ?
    C8 H8A . 0.9600 ?
    C8 H8B . 0.9600 ?
    C8 H8C . 0.9600 ?
    C9 H9A . 0.9600 ?
    C9 H9B . 0.9600 ?
    C9 H9C . 0.9600 ?
    C10 H10A . 0.9700 ?
    C10 H10B . 0.9700 ?
    C11 N2 . 1.330(5) ?
    C11 N1 . 1.344(5) ?
    C12 N2 . 1.340(6) ?
    C12 C13 . 1.371(6) ?
    C12 H12A . 0.9300 ?
    C13 C14 . 1.353(5) ?
    C13 H13A . 0.9300 ?
    C14 N1 . 1.336(5) ?
    C14 C15 . 1.484(6) ?
    C15 N3 . 1.325(6) ?
    C15 C16 . 1.371(6) ?
    C16 C17 . 1.370(7) ?
    C16 H16A . 0.9300 ?
    C17 C18 . 1.352(8) ?
    C17 H17A . 0.9300 ?
    C18 C19 . 1.328(7) ?
    C18 H18A . 0.9300 ?
    C19 N3 . 1.336(7) ?
    C19 H19A . 0.9300 ?
    C20 H20A . 0.9700 ?
    C20 H20B . 0.9700 ?
    C21 N5 . 1.323(5) ?
    C21 N4 . 1.345(6) ?
    C22 N4 . 1.335(6) ?
    C22 C23 . 1.361(6) ?
    C22 H22A . 0.9300 ?
    C23 C24 . 1.400(7) ?
    C23 H23A . 0.9300 ?
    C24 N5 . 1.324(6) ?
    C24 C25 . 1.478(7) ?
    C25 N6 . 1.357(6) ?
    C25 C26 . 1.358(7) ?
    C26 C27 . 1.355(7) ?
    C26 H26A . 0.9300 ?
    C27 C28 . 1.349(8) ?
    C27 H27A . 0.9300 ?
    C28 C29 . 1.352(9) ?
    C28 H28A . 0.9300 ?
    C29 N6 . 1.340(7) ?
    C29 H29A . 0.9300 ?
    C30 H30A . 0.9700 ?
    C30 H30B . 0.9700 ?
    C31 N7 . 1.307(6) ?
    C31 N8 . 1.339(6) ?
    C32 N8 . 1.319(7) ?
    C32 C33 . 1.386(7) ?
    C32 H32A . 0.9300 ?
    C33 C34 . 1.380(7) ?
    C33 H33A . 0.9300 ?
    C34 N7 . 1.334(6) ?
    C34 C35 . 1.487(7) ?
    C35 N9 . 1.319(6) ?
    C35 C36 . 1.365(7) ?
    C36 C37 . 1.386(7) ?
    C36 H36A . 0.9300 ?
    C37 C38 . 1.328(8) ?
    C37 H37A . 0.9300 ?
    C38 C39 . 1.375(8) ?
    C38 H38A . 0.9300 ?
    C39 N9 . 1.329(7) ?
    C39 H39A . 0.9300 ?
loop_
    _geom_angle_atom_site_label_1
    _geom_angle_atom_site_label_2
    _geom_angle_atom_site_label_3
    _geom_angle_site_symmetry_1
    _geom_angle_site_symmetry_3
    _geom_angle
    _geom_angle_publ_flag
    C11 S1 C10 . . 103.1(2) ?
    C21 S2 C20 . . 100.7(2) ?
    C31 S3 C30 . . 103.7(3) ?
    C2 C1 C6 . . 120.3(4) ?
    C2 C1 C10 . . 121.2(4) ?
    C6 C1 C10 . . 118.5(5) ?
    C1 C2 C3 . . 121.0(4) ?
    C1 C2 C7 . . 121.1(5) ?
    C3 C2 C7 . . 117.9(5) ?
    C4 C3 C2 . . 118.9(5) ?
    C4 C3 C30 . . 120.2(5) ?
    C2 C3 C30 . . 120.8(5) ?
    C3 C4 C5 . . 119.7(4) ?
    C3 C4 C8 . . 120.4(5) ?
    C5 C4 C8 . . 119.9(5) ?
    C6 C5 C4 . . 120.0(4) ?
    C6 C5 C20 . . 120.9(5) ?
    C4 C5 C20 . . 119.0(5) ?
    C5 C6 C1 . . 119.9(5) ?
    C5 C6 C9 . . 118.9(4) ?
    C1 C6 C9 . . 121.2(4) ?
    C2 C7 H7A . . 109.5 ?
    C2 C7 H7B . . 109.5 ?
    H7A C7 H7B . . 109.5 ?
    C2 C7 H7C . . 109.5 ?
    H7A C7 H7C . . 109.5 ?
    H7B C7 H7C . . 109.5 ?
    C4 C8 H8A . . 109.5 ?
    C4 C8 H8B . . 109.5 ?
    H8A C8 H8B . . 109.5 ?
    C4 C8 H8C . . 109.5 ?
    H8A C8 H8C . . 109.5 ?
    H8B C8 H8C . . 109.5 ?
    C6 C9 H9A . . 109.5 ?
    C6 C9 H9B . . 109.5 ?
    H9A C9 H9B . . 109.5 ?
    C6 C9 H9C . . 109.5 ?
    H9A C9 H9C . . 109.5 ?
    H9B C9 H9C . . 109.5 ?
    C1 C10 S1 . . 107.8(3) ?
    C1 C10 H10A . . 110.1 ?
    S1 C10 H10A . . 110.1 ?
    C1 C10 H10B . . 110.1 ?
    S1 C10 H10B . . 110.1 ?
    H10A C10 H10B . . 108.5 ?
    N2 C11 N1 . . 128.4(4) ?
    N2 C11 S1 . . 119.6(4) ?
    N1 C11 S1 . . 111.9(3) ?
    N2 C12 C13 . . 124.1(4) ?
    N2 C12 H12A . . 117.9 ?
    C13 C12 H12A . . 117.9 ?
    C14 C13 C12 . . 117.3(4) ?
    C14 C13 H13A . . 121.4 ?
    C12 C13 H13A . . 121.4 ?
    N1 C14 C13 . . 122.1(4) ?
    N1 C14 C15 . . 115.0(4) ?
    C13 C14 C15 . . 122.9(4) ?
    N3 C15 C16 . . 122.6(5) ?
    N3 C15 C14 . . 115.4(4) ?
    C16 C15 C14 . . 122.0(5) ?
    C17 C16 C15 . . 118.3(5) ?
    C17 C16 H16A . . 120.9 ?
    C15 C16 H16A . . 120.9 ?
    C18 C17 C16 . . 119.8(5) ?
    C18 C17 H17A . . 120.1 ?
    C16 C17 H17A . . 120.1 ?
    C19 C18 C17 . . 117.7(6) ?
    C19 C18 H18A . . 121.1 ?
    C17 C18 H18A . . 121.1 ?
    C18 C19 N3 . . 125.5(6) ?
    C18 C19 H19A . . 117.2 ?
    N3 C19 H19A . . 117.2 ?
    C5 C20 S2 . . 112.0(3) ?
    C5 C20 H20A . . 109.2 ?
    S2 C20 H20A . . 109.2 ?
    C5 C20 H20B . . 109.2 ?
    S2 C20 H20B . . 109.2 ?
    H20A C20 H20B . . 107.9 ?
    N5 C21 N4 . . 126.1(5) ?
    N5 C21 S2 . . 120.1(4) ?
    N4 C21 S2 . . 113.7(4) ?
    N4 C22 C23 . . 124.2(5) ?
    N4 C22 H22A . . 117.9 ?
    C23 C22 H22A . . 117.9 ?
    C22 C23 C24 . . 116.3(5) ?
    C22 C23 H23A . . 121.9 ?
    C24 C23 H23A . . 121.9 ?
    N5 C24 C23 . . 121.0(5) ?
    N5 C24 C25 . . 116.1(5) ?
    C23 C24 C25 . . 122.9(5) ?
    N6 C25 C26 . . 123.1(5) ?
    N6 C25 C24 . . 115.6(5) ?
    C26 C25 C24 . . 121.3(5) ?
    C27 C26 C25 . . 119.7(6) ?
    C27 C26 H26A . . 120.2 ?
    C25 C26 H26A . . 120.2 ?
    C28 C27 C26 . . 119.2(6) ?
    C28 C27 H27A . . 120.4 ?
    C26 C27 H27A . . 120.4 ?
    C27 C28 C29 . . 118.3(7) ?
    C27 C28 H28A . . 120.8 ?
    C29 C28 H28A . . 120.8 ?
    N6 C29 C28 . . 125.4(7) ?
    N6 C29 H29A . . 117.3 ?
    C28 C29 H29A . . 117.3 ?
    C3 C30 S3 . . 109.4(3) ?
    C3 C30 H30A . . 109.8 ?
    S3 C30 H30A . . 109.8 ?
    C3 C30 H30B . . 109.8 ?
    S3 C30 H30B . . 109.8 ?
    H30A C30 H30B . . 108.2 ?
    N7 C31 N8 . . 128.5(5) ?
    N7 C31 S3 . . 113.9(4) ?
    N8 C31 S3 . . 117.5(5) ?
    N8 C32 C33 . . 125.1(5) ?
    N8 C32 H32A . . 117.4 ?
    C33 C32 H32A . . 117.4 ?
    C34 C33 C32 . . 115.4(6) ?
    C34 C33 H33A . . 122.3 ?
    C32 C33 H33A . . 122.3 ?
    N7 C34 C33 . . 121.3(6) ?
    N7 C34 C35 . . 117.7(5) ?
    C33 C34 C35 . . 120.9(6) ?
    N9 C35 C36 . . 123.3(5) ?
    N9 C35 C34 . . 116.2(5) ?
    C36 C35 C34 . . 120.4(6) ?
    C35 C36 C37 . . 119.6(6) ?
    C35 C36 H36A . . 120.2 ?
    C37 C36 H36A . . 120.2 ?
    C38 C37 C36 . . 117.2(6) ?
    C38 C37 H37A . . 121.4 ?
    C36 C37 H37A . . 121.4 ?
    C37 C38 C39 . . 120.4(6) ?
    C37 C38 H38A . . 119.8 ?
    C39 C38 H38A . . 119.8 ?
    N9 C39 C38 . . 123.3(6) ?
    N9 C39 H39A . . 118.3 ?
    C38 C39 H39A . . 118.4 ?
    C14 N1 C11 . . 115.2(4) ?
    C11 N2 C12 . . 112.9(4) ?
    C15 N3 C19 . . 116.0(5) ?
    C22 N4 C21 . . 114.6(4) ?
    C21 N5 C24 . . 117.8(4) ?
    C29 N6 C25 . . 114.2(5) ?
    C31 N7 C34 . . 116.6(5) ?
    C32 N8 C31 . . 112.8(5) ?
    C35 N9 C39 . . 116.2(5) ?
loop_
    _geom_torsion_atom_site_label_1
    _geom_torsion_atom_site_label_2
    _geom_torsion_atom_site_label_3
    _geom_torsion_atom_site_label_4
    _geom_torsion_site_symmetry_1
    _geom_torsion_site_symmetry_2
    _geom_torsion_site_symmetry_3
    _geom_torsion_site_symmetry_4
    _geom_torsion
    _geom_torsion_publ_flag
    C6 C1 C2 C3 . . . . -4.4(7) ?
    C10 C1 C2 C3 . . . . 177.6(4) ?
    C6 C1 C2 C7 . . . . 176.3(4) ?
    C10 C1 C2 C7 . . . . -1.6(6) ?
    C1 C2 C3 C4 . . . . 3.1(7) ?
    C7 C2 C3 C4 . . . . -177.7(4) ?
    C1 C2 C3 C30 . . . . -174.0(4) ?
    C7 C2 C3 C30 . . . . 5.2(6) ?
    C2 C3 C4 C5 . . . . -1.6(6) ?
    C30 C3 C4 C5 . . . . 175.5(4) ?
    C2 C3 C4 C8 . . . . 179.3(4) ?
    C30 C3 C4 C8 . . . . -3.6(7) ?
    C3 C4 C5 C6 . . . . 1.6(7) ?
    C8 C4 C5 C6 . . . . -179.3(4) ?
    C3 C4 C5 C20 . . . . -176.2(4) ?
    C8 C4 C5 C20 . . . . 2.9(6) ?
    C4 C5 C6 C1 . . . . -2.9(6) ?
    C20 C5 C6 C1 . . . . 174.9(4) ?
    C4 C5 C6 C9 . . . . 177.2(4) ?
    C20 C5 C6 C9 . . . . -4.9(6) ?
    C2 C1 C6 C5 . . . . 4.4(6) ?
    C10 C1 C6 C5 . . . . -177.6(4) ?
    C2 C1 C6 C9 . . . . -175.8(4) ?
    C10 C1 C6 C9 . . . . 2.2(6) ?
    C2 C1 C10 S1 . . . . 88.1(5) ?
    C6 C1 C10 S1 . . . . -89.9(4) ?
    C11 S1 C10 C1 . . . . 171.6(3) ?
    C10 S1 C11 N2 . . . . 4.4(4) ?
    C10 S1 C11 N1 . . . . -172.8(3) ?
    N2 C12 C13 C14 . . . . 0.6(7) ?
    C12 C13 C14 N1 . . . . -0.7(6) ?
    C12 C13 C14 C15 . . . . 176.9(4) ?
    N1 C14 C15 N3 . . . . 172.9(4) ?
    C13 C14 C15 N3 . . . . -4.8(6) ?
    N1 C14 C15 C16 . . . . -7.2(6) ?
    C13 C14 C15 C16 . . . . 175.0(4) ?
    N3 C15 C16 C17 . . . . -0.8(7) ?
    C14 C15 C16 C17 . . . . 179.4(4) ?
    C15 C16 C17 C18 . . . . 1.2(8) ?
    C16 C17 C18 C19 . . . . -2.2(8) ?
    C17 C18 C19 N3 . . . . 2.9(9) ?
    C6 C5 C20 S2 . . . . 94.4(5) ?
    C4 C5 C20 S2 . . . . -87.7(5) ?
    C21 S2 C20 C5 . . . . -157.7(4) ?
    C20 S2 C21 N5 . . . . 4.7(4) ?
    C20 S2 C21 N4 . . . . -178.0(4) ?
    N4 C22 C23 C24 . . . . -0.4(9) ?
    C22 C23 C24 N5 . . . . 1.1(7) ?
    C22 C23 C24 C25 . . . . 179.6(5) ?
    N5 C24 C25 N6 . . . . 180.0(5) ?
    C23 C24 C25 N6 . . . . 1.5(7) ?
    N5 C24 C25 C26 . . . . -0.3(7) ?
    C23 C24 C25 C26 . . . . -178.8(5) ?
    N6 C25 C26 C27 . . . . 1.4(8) ?
    C24 C25 C26 C27 . . . . -178.2(5) ?
    C25 C26 C27 C28 . . . . 0.4(9) ?
    C26 C27 C28 C29 . . . . -0.8(10) ?
    C27 C28 C29 N6 . . . . -0.7(12) ?
    C4 C3 C30 S3 . . . . 90.2(5) ?
    C2 C3 C30 S3 . . . . -92.7(5) ?
    C31 S3 C30 C3 . . . . 178.6(4) ?
    C30 S3 C31 N7 . . . . -177.8(4) ?
    C30 S3 C31 N8 . . . . 4.4(4) ?
    N8 C32 C33 C34 . . . . -1.1(8) ?
    C32 C33 C34 N7 . . . . 2.2(7) ?
    C32 C33 C34 C35 . . . . -176.8(4) ?
    N7 C34 C35 N9 . . . . 169.9(4) ?
    C33 C34 C35 N9 . . . . -11.1(7) ?
    N7 C34 C35 C36 . . . . -9.9(6) ?
    C33 C34 C35 C36 . . . . 169.1(5) ?
    N9 C35 C36 C37 . . . . -1.0(7) ?
    C34 C35 C36 C37 . . . . 178.8(4) ?
    C35 C36 C37 C38 . . . . 0.9(7) ?
    C36 C37 C38 C39 . . . . 0.1(8) ?
    C37 C38 C39 N9 . . . . -1.2(9) ?
    C13 C14 N1 C11 . . . . 0.3(6) ?
    C15 C14 N1 C11 . . . . -177.5(3) ?
    N2 C11 N1 C14 . . . . 0.3(6) ?
    S1 C11 N1 C14 . . . . 177.2(3) ?
    N1 C11 N2 C12 . . . . -0.5(6) ?
    S1 C11 N2 C12 . . . . -177.2(3) ?
    C13 C12 N2 C11 . . . . 0.0(6) ?
    C16 C15 N3 C19 . . . . 1.3(7) ?
    C14 C15 N3 C19 . . . . -178.9(4) ?
    C18 C19 N3 C15 . . . . -2.4(9) ?
    C23 C22 N4 C21 . . . . -0.7(8) ?
    N5 C21 N4 C22 . . . . 1.3(7) ?
    S2 C21 N4 C22 . . . . -175.8(4) ?
    N4 C21 N5 C24 . . . . -0.6(7) ?
    S2 C21 N5 C24 . . . . 176.3(3) ?
    C23 C24 N5 C21 . . . . -0.6(7) ?
    C25 C24 N5 C21 . . . . -179.2(4) ?
    C28 C29 N6 C25 . . . . 2.3(10) ?
    C26 C25 N6 C29 . . . . -2.7(8) ?
    C24 C25 N6 C29 . . . . 177.0(5) ?
    N8 C31 N7 C34 . . . . -4.6(7) ?
    S3 C31 N7 C34 . . . . 177.9(3) ?
    C33 C34 N7 C31 . . . . 0.3(7) ?
    C35 C34 N7 C31 . . . . 179.3(4) ?
    C33 C32 N8 C31 . . . . -2.2(8) ?
    N7 C31 N8 C32 . . . . 5.4(7) ?
    S3 C31 N8 C32 . . . . -177.2(4) ?
    C36 C35 N9 C39 . . . . 0.1(7) ?
    C34 C35 N9 C39 . . . . -179.8(4) ?
    C38 C39 N9 C35 . . . . 1.0(8) ?
loop_
    _geom_hbond_atom_site_label_D
    _geom_hbond_atom_site_label_H
    _geom_hbond_atom_site_label_A
    _geom_hbond_site_symmetry_A
    _geom_hbond_distance_DH
    _geom_hbond_distance_HA
    _geom_hbond_distance_DA
    _geom_hbond_angle_DHA
    _geom_hbond_publ_flag
    C20 H20A N5 . 0.9700 2.3900 2.818(6) 106.00 yes
    C26 H26A N5 . 0.9300 2.4500 2.767(7) 100.00 yes
    C36 H36A N7 . 0.9300 2.4900 2.806(7) 100.00 yes
data_global
_journal_date_recd_electronic     2009-07-04
_journal_date_accepted     2009-07-07
_journal_name_full     'Acta Crystallographica, Section E'
_journal_year     2009
_journal_volume     65
_journal_issue      8
_journal_page_first     o1831
_journal_page_last     o1831
_journal_paper_category     QO
_journal_coeditor_code     BT2991
_publ_contact_author_name     'Dr Lin Cheng'
_publ_contact_author_address
;
School of Chemistry and Chemical Engineering
Southeast University
Nanjing, 211189
China
;
_publ_contact_author_email     cep02chl@yahoo.com.cn
_publ_contact_author_fax     86-25-83595068
_publ_contact_author_phone     86-25-83595068
_publ_section_title
;\
4,4',4''-Tris(2-pyridyl)-2,2',2''-[(2,4,6-trimethylbenzene-1,3,5-triyl)\
tris(methylene)tris(sulfanediyl)]tripyrimidine
;
loop_
    _publ_author_name
    _publ_author_address
    'Zhang, Ya-Wen'
;
School of Chemistry and Chemical Engineering
Southeast University
Nanjing 211189
People's Republic of China
;
    'Wang, Jian-Quan'
;
School of Chemistry and Chemical Engineering
Southeast University
Nanjing 211189
People's Republic of China
;
    'Cheng, Lin'
;
School of Chemistry and Chemical Engineering
Southeast University
Nanjing 211189
People's Republic of China
;
