# Supplementary material for: 4,4′,4′′-Tris(2-pyrid­yl)-2,2′,2′′-[(2,4,6-trimethyl­benzene-1,3,5-tri­yl)tris­(methyl­ene)tris­(sulfanedi­yl)]tripyrimidine
Source: Acta Crystallogr Sect E Struct Rep Online. 2009 Jul 11;65(Pt 8):o1831. doi: 10.1107/S1600536809026403 (PMC2977171; doi:10.1107/S1600536809026403)
Supplement: Supplementary file 2 [file e-65-o1831-Isup2.hkl]

# 
# h,k,l, Fc-squared, Fo-squared, sigma(Fo-squared) and status flag 
# 
data_I
_shelx_title ' 60925Am in P2(1)/n          New: P21/c' 
_shelx_refln_list_code          4 
_shelx_F_calc_maximum      217.69 
_exptl_crystal_F_000      1512.00 
_reflns_d_resolution_high  0.8394 
 
loop_ 
 _symmetry_equiv_pos_as_xyz 
 'x, y, z' 
 '-x, y+1/2, -z+1/2' 
 '-x, -y, -z' 
 'x, -y-1/2, z-1/2' 
 
_cell_length_a    11.9660 
_cell_length_b    10.5200 
_cell_length_c    31.9590 
_cell_angle_alpha  90.000 
_cell_angle_beta  108.369 
_cell_angle_gamma  90.000 
 
_shelx_F_squared_multiplier     1.000 
 
loop_ 
 _refln_index_h 
 _refln_index_k 
 _refln_index_l 
 _refln_F_squared_calc 
 _refln_F_squared_meas 
 _refln_F_squared_sigma 
 _refln_observed_status 
   3   0   0     9451.45     7019.57    587.49 o 
   4   0   0     2537.82     2458.00    252.35 o 
   5   0   0        0.69       58.07     29.87 o 
   6   0   0     3668.83     3690.53    436.51 o 
   7   0   0      876.23     1102.22    108.96 o 
   8   0   0     2312.47     2628.45    296.73 o 
   9   0   0      710.17      631.88     55.83 o 
  10   0   0      696.08      815.06    110.29 o 
  11   0   0       20.94       22.58     36.70 o 
  12   0   0       61.24      127.45     70.37 o 
  13   0   0        0.20       18.40     61.45 o 
   5   1   0      109.10      177.73     16.06 o 
   6   1   0      492.02      667.06     38.57 o 
   7   1   0      568.16      613.65     41.45 o 
   8   1   0      682.39      742.54     57.60 o 
   9   1   0        3.01       29.53     19.75 o 
  10   1   0       76.98       56.75     24.00 o 
  11   1   0        0.54        9.35     29.00 o 
  12   1   0      122.32      107.09     37.65 o 
  13   1   0       20.49       78.71     73.97 o 
   3   2   0      762.56      717.09     42.50 o 
   4   2   0     2995.07     2785.00    154.81 o 
   5   2   0     1537.67     1624.79     61.81 o 
   6   2   0      720.67      795.13     34.55 o 
   7   2   0      835.36      828.86     38.06 o 
   8   2   0      106.82      110.60     20.15 o 
   9   2   0      144.24      128.72     28.13 o 
  10   2   0        2.01       50.83     26.40 o 
  11   2   0      207.45      259.95     40.96 o 
  12   2   0       32.96       31.62     40.66 o 
  13   2   0        4.93       24.66     66.57 o 
   1   3   0     6831.11     6058.48    169.47 o 
   2   3   0    12289.00    11321.08    322.58 o 
   3   3   0      213.18      158.17     15.30 o 
   4   3   0     2002.72     1992.65    123.30 o 
   5   3   0        4.04        7.28     11.76 o 
   6   3   0      393.60      387.49     25.91 o 
   7   3   0      285.73      239.94     23.48 o 
   8   3   0        0.22        0.51     17.95 o 
   9   3   0       97.08       73.87     25.07 o 
  10   3   0       29.34       -8.38     24.36 o 
  11   3   0       26.80       46.22     39.95 o 
  12   3   0        3.27       95.68     46.46 o 
  13   3   0        4.43       70.78     51.83 o 
   0   4   0       42.24       60.69     19.16 o 
   1   4   0       87.41      119.65     17.92 o 
   2   4   0      128.41       82.89     17.75 o 
   3   4   0       84.19       57.71     11.84 o 
   4   4   0       44.11      133.08     19.11 o 
   5   4   0      920.80     1065.41     79.27 o 
   6   4   0      231.92      273.42     23.14 o 
   7   4   0      224.92      239.74     30.22 o 
   8   4   0        0.14        7.51     19.64 o 
   9   4   0        1.31        6.19     22.86 o 
  10   4   0        0.60       -6.86     33.46 o 
  11   4   0       67.11       64.67     38.39 o 
  12   4   0        2.84       18.78     44.93 o 
   1   5   0      323.04      422.76     33.24 o 
   2   5   0      279.40      253.17     22.63 o 
   3   5   0     3592.77     3362.67    130.69 o 
   4   5   0       86.52      170.72     17.86 o 
   5   5   0     1159.89     1156.68     56.86 o 
   6   5   0       85.61       88.12     27.43 o 
   7   5   0       88.69       70.76     23.20 o 
   8   5   0      212.67      195.64     31.82 o 
   9   5   0       11.38       23.88     25.15 o 
  10   5   0       76.82      113.93     41.86 o 
  11   5   0       21.96       41.80     45.06 o 
  12   5   0       13.45       30.94     47.74 o 
   1   6   0      432.97      374.05     35.21 o 
   2   6   0      228.34      222.58     24.44 o 
   3   6   0      142.88      162.94     22.37 o 
   4   6   0      717.82      728.37     33.77 o 
   5   6   0        2.22       -7.75     22.95 o 
   6   6   0       56.88       69.71     23.21 o 
   7   6   0       89.95      106.04     27.16 o 
   8   6   0        3.47       -2.21     22.05 o 
   9   6   0       83.62       59.18     38.15 o 
  10   6   0       38.39       43.55     38.31 o 
  11   6   0       19.43       44.33     47.08 o 
   1   7   0      330.92      288.99     35.09 o 
   2   7   0       41.93       31.50     16.67 o 
   3   7   0      773.58      759.24     45.14 o 
   4   7   0      268.14      200.83     39.37 o 
   5   7   0       60.47       60.25     31.18 o 
   6   7   0      148.44      129.48     37.51 o 
   7   7   0        0.03       11.23     30.32 o 
   8   7   0       92.22      114.56     43.63 o 
   9   7   0       12.59       44.94     39.29 o 
  10   7   0      109.23      198.16     56.98 o 
  11   7   0        1.97       50.79     48.52 o 
   0   8   0       36.81       36.23     35.47 o 
   1   8   0      114.96      122.98     30.51 o 
   2   8   0       49.11       35.47     20.02 o 
   3   8   0      278.33      199.63     55.29 o 
   4   8   0      206.78      252.26     44.52 o 
   5   8   0     1171.77     1200.51     87.69 o 
   6   8   0       14.80      -15.46     29.57 o 
   7   8   0        4.39        5.28     31.48 o 
   8   8   0       21.58       84.47     40.16 o 
   9   8   0        6.10       27.08     44.38 o 
  10   8   0       17.54       44.22     53.07 o 
   1   9   0      451.91      456.09     41.67 o 
   2   9   0        2.72        3.03     26.17 o 
   3   9   0       64.29      104.19     36.82 o 
   4   9   0        5.05       35.05     32.12 o 
   5   9   0       13.35        4.22     31.93 o 
   6   9   0        1.50        0.51     32.61 o 
   7   9   0        0.21       17.09     56.05 o 
   8   9   0        1.98       47.68     41.24 o 
   9   9   0        0.89       52.18     47.86 o 
   0  10   0       17.81      -26.55     34.33 o 
   1  10   0        0.21       -7.84     26.57 o 
   2  10   0       18.65       42.51     32.95 o 
   3  10   0        2.52       12.87     34.81 o 
   4  10   0        2.40        6.59     35.48 o 
   5  10   0        1.27       41.57     37.12 o 
   6  10   0        3.49      -12.00     49.03 o 
   7  10   0       18.66       27.75     43.50 o 
   8  10   0        0.41       72.23     48.80 o 
   1  11   0      146.32      239.74     68.85 o 
   2  11   0       77.31      116.25     42.71 o 
   3  11   0       18.37       20.29     51.02 o 
   4  11   0       46.60       76.02     41.79 o 
   5  11   0       28.16       52.59     43.51 o 
   6  11   0       54.15      122.36     54.34 o 
   0  12   0       34.84        2.66     42.11 o 
   1  12   0       22.55       49.50     52.92 o 
   2  12   0        0.10        6.26     53.11 o 
   3  12   0        6.81       12.81     40.61 o 
 -13   1   1        9.86       52.56     48.17 o 
 -12   1   1      168.98      207.70     50.91 o 
 -11   1   1        0.45        5.33     27.04 o 
 -10   1   1        0.85        6.53     26.10 o 
  -9   1   1      308.28      269.82     29.48 o 
  -8   1   1        8.15       19.48     17.35 o 
  -7   1   1     1952.35     1995.99    139.23 o 
  -6   1   1     5255.86     6044.51    381.29 o 
  -5   1   1        1.17       14.64     10.08 o 
  -4   1   1      267.53      308.92     18.16 o 
   4   1   1      447.34      419.89     37.33 o 
   5   1   1        0.70        8.58     10.63 o 
   6   1   1      205.64      239.51     21.21 o 
   7   1   1       55.10       93.03     18.89 o 
   8   1   1      642.91      751.18     40.09 o 
   9   1   1      363.86      281.57     30.28 o 
  10   1   1       90.94      122.66     26.70 o 
  11   1   1        0.56       -4.91     26.17 o 
  12   1   1        2.74        8.85     41.17 o 
  13   1   1       40.70      108.87     77.38 o 
 -13   2   1       26.47       53.49     70.37 o 
 -12   2   1      156.84      212.03     41.61 o 
 -11   2   1       40.91       74.39     32.69 o 
 -10   2   1      416.32      463.84     46.22 o 
  -9   2   1       51.46       52.87     24.66 o 
  -8   2   1      135.53      133.99     21.25 o 
  -7   2   1     1019.41     1079.89     42.44 o 
  -6   2   1     5226.65     5639.65    269.54 o 
  -5   2   1       73.09       37.94     13.30 o 
  -4   2   1      640.43      817.50     58.28 o 
   2   2   1     4527.71     5915.38    347.25 o 
   3   2   1        2.78       30.19      8.33 o 
   4   2   1      249.74      194.75     16.22 o 
   5   2   1     2342.25     2506.73    140.03 o 
   6   2   1       45.04       15.97     13.55 o 
   7   2   1      450.45      489.65     30.74 o 
   8   2   1      337.45      363.61     29.87 o 
   9   2   1       29.13       11.44     19.37 o 
  10   2   1      278.60      376.27     63.71 o 
  11   2   1       35.83       68.01     31.80 o 
  12   2   1        4.13       38.83     43.31 o 
  13   2   1       11.70       47.09     46.93 o 
 -13   3   1       54.39      113.58     49.77 o 
 -12   3   1      211.69      252.29     57.44 o 
 -11   3   1        1.21        6.55     27.58 o 
 -10   3   1      144.82      144.68     32.13 o 
  -9   3   1       31.66       35.52     22.78 o 
  -8   3   1      414.02      448.45     39.71 o 
  -7   3   1      289.91      302.20     24.88 o 
  -6   3   1        4.02        0.44     11.98 o 
  -5   3   1      702.57      831.63     44.24 o 
  -4   3   1     3970.51     4171.48    219.44 o 
  -3   3   1     1023.05      990.39     38.31 o 
  -2   3   1     5460.81     5375.72    126.66 o 
  -1   3   1     3164.55     2834.48     61.00 o 
   0   3   1     1841.77     1796.51     69.04 o 
   1   3   1      143.01      148.41     17.74 o 
   2   3   1     8636.52     8824.69    402.21 o 
   3   3   1     1725.83     2209.06    148.89 o 
   4   3   1      324.38      383.68     33.89 o 
   5   3   1     2054.92     2087.02    115.25 o 
   6   3   1      246.44      333.62     24.88 o 
   7   3   1      834.08      906.32     41.04 o 
   8   3   1       73.00       88.30     23.91 o 
   9   3   1      287.23      330.30     39.33 o 
  10   3   1       13.82       17.97     26.52 o 
  11   3   1      233.69      216.23     51.39 o 
  12   3   1        8.50       37.25     43.04 o 
  13   3   1       68.66      200.16     63.37 o 
 -12   4   1       27.63       30.35     43.12 o 
 -11   4   1        1.05       -8.51     33.98 o 
 -10   4   1        0.15      -31.05     22.25 o 
  -9   4   1      623.43      620.70     50.59 o 
  -8   4   1       22.82        9.24     18.45 o 
  -7   4   1      233.76      188.45     27.81 o 
  -6   4   1      423.62      389.07     26.03 o 
  -5   4   1      586.59      590.40     40.60 o 
  -4   4   1     7205.66     8063.55    372.06 o 
  -3   4   1        0.04       12.13      9.37 o 
  -2   4   1     5177.03     4493.08    142.45 o 
  -1   4   1     4690.20     4336.68     87.76 o 
   0   4   1      288.57      258.89     32.81 o 
   1   4   1        1.10        3.86     11.98 o 
   2   4   1     2596.22     2457.08     66.92 o 
   3   4   1     1807.09     1751.28     95.46 o 
   4   4   1     1875.06     1861.83     95.88 o 
   5   4   1      306.74      325.05     23.43 o 
   7   4   1      453.34      391.54     36.08 o 
   8   4   1      169.18      186.35     30.15 o 
   9   4   1       62.88       52.54     26.68 o 
  10   4   1       49.20       78.70     38.33 o 
  11   4   1        0.02       10.43     37.62 o 
  12   4   1        6.30       30.40     47.13 o 
 -12   5   1        0.00        1.78     48.16 o 
 -11   5   1        3.46        2.17     41.17 o 
 -10   5   1      161.50      114.55     41.95 o 
  -9   5   1       44.29       28.25     26.33 o 
  -8   5   1      187.83      223.10     38.66 o 
  -7   5   1       53.65       53.12     22.35 o 
  -6   5   1        6.69       -6.14     15.22 o 
  -5   5   1      605.64      614.88     31.57 o 
  -4   5   1        1.83       21.93     11.66 o 
  -3   5   1       55.51       57.69     16.31 o 
  -2   5   1      246.80      303.14     30.64 o 
  -1   5   1       23.23        8.63     14.15 o 
   0   5   1      641.64      730.24     42.20 o 
   1   5   1      352.47      251.91     26.79 o 
   2   5   1      205.08      266.10     23.83 o 
   3   5   1     2788.96     2712.89    100.20 o 
   4   5   1      116.68      117.35     18.79 o 
   5   5   1      178.87      181.05     20.73 o 
   6   5   1       98.54      109.51     23.47 o 
   7   5   1      108.98       84.92     24.06 o 
   8   5   1      204.25      196.54     31.70 o 
   9   5   1       32.48       31.02     33.64 o 
  10   5   1       85.74      128.82     46.26 o 
  11   5   1       19.92       37.38     41.49 o 
  12   5   1        0.05       28.74     48.90 o 
 -11   6   1        0.59       57.35     45.29 o 
 -10   6   1        1.48       26.28     35.20 o 
  -9   6   1      168.43      123.40     42.99 o 
  -8   6   1        9.33       17.56     25.21 o 
  -7   6   1        2.46        4.71     21.21 o 
  -6   6   1        1.95      -10.40     17.17 o 
  -5   6   1        0.37       23.92     22.20 o 
  -4   6   1       96.42      133.73     19.55 o 
  -3   6   1       47.87       27.27     14.68 o 
  -2   6   1      621.14      638.87     36.88 o 
  -1   6   1     1078.61      975.58     53.54 o 
   0   6   1      440.40      407.18     36.72 o 
   1   6   1        9.96       15.53     16.60 o 
   2   6   1      717.34      711.04     39.77 o 
   3   6   1       32.77       32.62     13.83 o 
   4   6   1      516.30      557.54     36.99 o 
   5   6   1      261.62      196.10     36.13 o 
   6   6   1      267.79      247.69     32.18 o 
   7   6   1      282.52      300.40     36.61 o 
   8   6   1       32.51       35.01     34.06 o 
   9   6   1        6.23       23.69     36.08 o 
  10   6   1      109.02      223.00     51.69 o 
  11   6   1       10.20       36.11     45.21 o 
 -11   7   1        4.70       39.80     53.36 o 
 -10   7   1       20.71       43.41     47.13 o 
  -9   7   1       21.27       58.61     36.93 o 
  -8   7   1       71.40       87.93     40.77 o 
  -7   7   1       77.73       73.02     38.18 o 
  -6   7   1        7.23       22.06     30.49 o 
  -5   7   1       48.03       15.08     25.31 o 
  -4   7   1       43.86       44.81     26.68 o 
  -3   7   1     1497.32     1386.39     57.97 o 
  -2   7   1      920.45      857.60     46.45 o 
  -1   7   1       93.97       61.45     24.45 o 
   0   7   1      172.71      188.59     30.51 o 
   1   7   1      557.21      537.45     45.90 o 
   2   7   1      206.34      202.15     25.73 o 
   3   7   1      272.61      260.99     29.87 o 
   4   7   1      288.40      237.39     39.23 o 
   5   7   1     1004.37      920.34     73.69 o 
   6   7   1      197.24      216.74     44.31 o 
   7   7   1        0.05      -10.37     31.21 o 
   8   7   1      110.73      121.06     42.49 o 
   9   7   1       13.66       37.15     34.58 o 
  10   7   1        0.13       57.46     44.80 o 
  11   7   1        6.62       24.82     54.81 o 
 -10   8   1        1.86      -13.05     42.29 o 
  -9   8   1        2.68       44.78     43.54 o 
  -8   8   1        0.84       11.36     36.17 o 
  -7   8   1       16.10       48.03     35.19 o 
  -6   8   1       46.92       41.31     34.76 o 
  -5   8   1       80.50       82.77     36.43 o 
  -4   8   1        3.54       10.81     26.56 o 
  -3   8   1       96.07      134.35     35.47 o 
  -2   8   1      125.95       89.42     24.18 o 
  -1   8   1      560.35      513.79     49.05 o 
   0   8   1      495.82      543.81     49.85 o 
   1   8   1      251.44      283.82     39.03 o 
   2   8   1      115.98      104.94     23.42 o 
   3   8   1       27.25       31.74     26.98 o 
   4   8   1       41.88       26.58     28.91 o 
   5   8   1        1.00      -13.73     27.80 o 
   6   8   1       34.45       91.07     48.17 o 
   7   8   1       27.13       67.13     38.81 o 
   8   8   1        4.51       43.37     40.45 o 
   9   8   1        0.12       16.56     39.41 o 
  10   8   1        1.15       44.84     49.89 o 
  -9   9   1       25.51       73.36     47.99 o 
  -8   9   1        2.61       37.17     42.93 o 
  -7   9   1        8.10       33.82     33.57 o 
  -6   9   1        6.47      -18.58     31.77 o 
  -5   9   1        5.60       24.14     35.85 o 
  -4   9   1      257.08      312.10     51.86 o 
  -3   9   1      896.18      786.31     71.35 o 
  -2   9   1       57.50       49.69     43.43 o 
  -1   9   1       27.16       34.48     23.02 o 
   0   9   1       84.07       70.71     30.43 o 
   1   9   1        4.40       -1.90     36.61 o 
   2   9   1       12.99      -14.17     24.43 o 
   3   9   1      397.13      456.69     65.34 o 
   4   9   1      346.83      392.54     57.72 o 
   5   9   1        2.10        1.52     33.97 o 
   6   9   1        3.13        8.70     32.48 o 
   7   9   1        1.57       -7.51     31.59 o 
   8   9   1       31.21       54.70     41.62 o 
   9   9   1       21.98        9.49     45.14 o 
  -8  10   1        0.34       32.00     44.28 o 
  -7  10   1        0.18        0.91     38.41 o 
  -6  10   1       16.79        0.62     36.49 o 
  -5  10   1      156.56      300.01     54.03 o 
  -4  10   1       13.21      -12.30     35.48 o 
  -3  10   1       16.36       13.94     36.35 o 
  -2  10   1        0.05       44.39     33.11 o 
  -1  10   1        1.14       23.50     27.75 o 
   0  10   1       62.16       98.51     36.13 o 
   1  10   1       94.89      118.02     37.15 o 
   2  10   1       13.45       39.87     34.03 o 
   3  10   1      596.66      595.56     67.32 o 
   4  10   1      161.82      182.07     44.29 o 
   5  10   1        7.75       16.17     35.44 o 
   6  10   1        2.89        3.43     37.82 o 
   7  10   1        8.24       46.90     43.59 o 
   8  10   1        2.06       39.56     47.93 o 
  -6  11   1       13.45       16.12     45.46 o 
  -5  11   1       32.60       12.11     42.64 o 
  -4  11   1        6.91       53.36     39.87 o 
  -3  11   1       14.90       59.64     36.73 o 
  -2  11   1       16.68       41.05     33.78 o 
  -1  11   1       31.71       21.40     34.43 o 
   0  11   1       15.25       44.76     45.52 o 
   1  11   1       35.83       73.78     52.92 o 
   2  11   1       46.07       63.00     36.81 o 
   3  11   1        5.50       18.12     33.73 o 
   4  11   1       67.10       41.40     39.23 o 
   5  11   1        9.09       55.80     44.92 o 
   6  11   1        0.09       43.62     51.81 o 
  -4  12   1        0.59       33.69     44.04 o 
  -3  12   1        1.10        8.99     42.62 o 
  -2  12   1        4.58       29.78     58.61 o 
  -1  12   1        2.98       10.62     54.62 o 
   0  12   1        6.09       18.23     35.87 o 
   1  12   1       48.87       75.11     61.64 o 
   2  12   1       37.95       52.54     63.92 o 
   3  12   1       10.57       49.20     47.19 o 
 -13   0   2      103.05       65.06     64.49 o 
 -12   0   2      182.35      241.44     78.14 o 
 -11   0   2       90.35       40.97     56.52 o 
 -10   0   2      820.24      797.38     66.67 o 
  -9   0   2      273.48      293.43     42.24 o 
  -8   0   2     1862.07     1936.12    260.98 o 
  -7   0   2      206.69      176.49     28.87 o 
  -6   0   2     3470.71     3346.53    433.10 o 
  -5   0   2     2485.06     2117.97    221.24 o 
  -4   0   2       16.69       51.48     14.00 o 
   3   0   2    12529.61    14547.24    962.74 o 
   4   0   2     1131.91     1348.66     88.38 o 
   6   0   2     2080.28     1877.13    281.75 o 
   7   0   2      263.30      223.60     33.70 o 
   8   0   2       55.89       58.41     25.35 o 
   9   0   2      502.16      421.80     48.74 o 
  10   0   2      571.36      559.84     59.86 o 
  11   0   2        0.34       -9.35     36.26 o 
  12   0   2      121.71      113.23     71.69 o 
 -13   1   2       53.20       86.68     51.59 o 
 -12   1   2        5.55       29.55     41.01 o 
 -11   1   2       94.93      125.23     33.18 o 
 -10   1   2        1.20       16.64     26.34 o 
  -9   1   2        1.07       16.42     17.92 o 
  -8   1   2       31.06       21.68     15.47 o 
  -7   1   2      707.94      718.66     37.26 o 
  -6   1   2      176.63      213.76     20.06 o 
  -2   1   2    19297.06    16891.91   1084.85 o 
  -1   1   2     6031.11     5792.71    290.34 o 
   0   1   2      535.65      534.69     17.90 o 
   1   1   2    20011.12    18402.05    928.78 o 
   3   1   2     5614.46     5235.30    271.05 o 
   4   1   2      482.74      418.12     21.51 o 
   5   1   2      607.33      558.09     26.89 o 
   6   1   2      373.34      316.63     24.09 o 
   7   1   2      690.52      728.13     42.76 o 
   8   1   2      176.45      283.52     27.74 o 
   9   1   2      375.58      363.28     32.89 o 
  10   1   2        1.88       -5.13     21.65 o 
  11   1   2        4.64        9.50     29.72 o 
  12   1   2       10.75       30.20     43.41 o 
 -13   2   2       30.42       64.87     61.83 o 
 -12   2   2        1.69       25.50     32.55 o 
 -11   2   2        3.33        3.34     25.94 o 
 -10   2   2       13.68       18.78     26.76 o 
  -9   2   2      157.28      140.68     28.83 o 
  -8   2   2      307.29      286.65     26.59 o 
  -7   2   2      228.44      208.94     21.93 o 
  -6   2   2      241.18      256.97     21.26 o 
  -5   2   2     4577.72     4547.82    228.93 o 
  -3   2   2       69.88       30.89      9.36 o 
   1   2   2    20283.26    21926.99    906.29 o 
   2   2   2    16912.06    18254.59    960.80 o 
   3   2   2    10422.81    12227.49    667.35 o 
   4   2   2      312.98      260.09     16.15 o 
   5   2   2     2678.11     2948.96    151.39 o 
   6   2   2     3334.83     3453.04    128.12 o 
   7   2   2     1299.28     1306.09     51.33 o 
   8   2   2       85.36      118.39     21.69 o 
   9   2   2      552.78      534.12     37.76 o 
  10   2   2       64.04       43.69     31.94 o 
  11   2   2        0.00       13.90     37.96 o 
  12   2   2        8.61       61.22     45.11 o 
  13   2   2        9.08       20.60     49.48 o 
 -13   3   2        1.30       33.52     46.24 o 
 -12   3   2        9.09        2.42     37.59 o 
 -11   3   2       71.05       43.59     29.56 o 
 -10   3   2       52.31       36.06     27.43 o 
  -9   3   2      445.28      437.03     42.09 o 
  -8   3   2      325.49      370.73     37.03 o 
  -7   3   2      116.56      105.06     17.58 o 
  -6   3   2        0.30        7.34     11.91 o 
  -4   3   2      837.67      980.37     55.80 o 
  -3   3   2      445.77      514.87     17.17 o 
  -2   3   2       38.14       30.25      8.62 o 
  -1   3   2      254.15      205.68     15.42 o 
   0   3   2     2297.36     2404.00     58.01 o 
   1   3   2     2002.30     2054.85     56.12 o 
   2   3   2     7232.45     9137.36    544.67 o 
   3   3   2      688.86      618.75     42.43 o 
   4   3   2     1389.11     1474.87     93.81 o 
   5   3   2       79.46      147.69     15.98 o 
   6   3   2      575.22      569.21     31.53 o 
   7   3   2      129.38      179.04     22.21 o 
   8   3   2        4.05       14.14     18.81 o 
   9   3   2        2.51       12.08     23.91 o 
  10   3   2       96.43      105.89     40.51 o 
  11   3   2        1.11       22.80     38.26 o 
  12   3   2        0.49       48.76     46.07 o 
 -13   4   2        1.75       44.32     52.84 o 
 -12   4   2       38.56       74.60     48.37 o 
 -11   4   2        7.99       26.89     31.05 o 
 -10   4   2       54.73       60.24     28.58 o 
  -9   4   2       17.72       28.43     25.37 o 
  -8   4   2        3.76       12.38     19.51 o 
  -7   4   2       25.08       19.98     18.02 o 
  -6   4   2      177.05      189.98     19.54 o 
  -5   4   2      452.06      539.02     36.07 o 
  -4   4   2       51.34       48.88     14.94 o 
  -3   4   2      538.93      511.76     23.25 o 
  -2   4   2        0.20       12.78     10.63 o 
  -1   4   2      592.17      493.41     30.77 o 
   1   4   2     1044.64     1185.92     48.48 o 
   2   4   2      239.71      269.90     18.59 o 
   3   4   2     1056.78     1012.02     58.67 o 
   4   4   2     2464.47     2823.97    167.29 o 
   5   4   2      320.77      408.73     40.17 o 
   6   4   2        7.08        4.98     14.03 o 
   7   4   2        2.79       12.99     16.27 o 
   8   4   2        0.75       14.22     20.97 o 
   9   4   2       99.50       87.91     36.27 o 
  10   4   2       17.77       35.89     37.74 o 
  11   4   2       20.32       49.15     38.56 o 
  12   4   2        4.27       17.10     45.10 o 
 -12   5   2        0.54       18.26     50.33 o 
 -11   5   2       22.32       29.77     38.41 o 
 -10   5   2       31.34       43.34     29.49 o 
  -9   5   2       93.96      111.58     30.32 o 
  -8   5   2      308.89      276.40     37.21 o 
  -7   5   2        4.32       -9.52     16.67 o 
  -6   5   2      441.48      470.02     47.84 o 
  -5   5   2     1189.99     1254.17     81.02 o 
  -4   5   2      707.63      751.20     37.29 o 
  -3   5   2      524.42      537.22     30.51 o 
  -2   5   2        0.48        3.46     11.21 o 
  -1   5   2       57.78       73.62     17.70 o 
   0   5   2     1758.37     1642.78     62.15 o 
   1   5   2     1445.70     1304.07     80.99 o 
   2   5   2      154.88       84.46     18.76 o 
   3   5   2        0.07        0.65     11.87 o 
   4   5   2       97.65      159.54     20.07 o 
   5   5   2      214.13      232.47     31.04 o 
   6   5   2       18.74       35.04     19.44 o 
   7   5   2      237.35      232.95     32.94 o 
   8   5   2       53.18       68.40     34.29 o 
   9   5   2      130.79      125.24     39.66 o 
  10   5   2       29.50       46.34     38.34 o 
  11   5   2       28.28       38.17     47.04 o 
  12   5   2        0.35        2.10     48.14 o 
 -12   6   2        2.45       26.76     52.44 o 
 -11   6   2        1.54       -6.61     40.94 o 
 -10   6   2        8.57       26.47     38.32 o 
  -9   6   2       44.23       82.55     30.65 o 
  -8   6   2       29.40       39.80     25.49 o 
  -7   6   2      472.67      457.70     43.65 o 
  -6   6   2      704.60      745.70     80.86 o 
  -5   6   2      136.81      145.36     32.18 o 
  -4   6   2      281.31      364.27     35.30 o 
  -3   6   2       10.14       13.81     13.96 o 
  -2   6   2       17.04        7.26     13.98 o 
  -1   6   2     4260.45     4385.94    147.94 o 
   0   6   2       57.93       68.47     20.58 o 
   1   6   2      584.48      519.20     41.42 o 
   2   6   2       27.63       28.34     16.14 o 
   3   6   2      313.00      358.37     25.76 o 
   4   6   2       95.38       99.70     17.51 o 
   5   6   2        4.00      -17.72     21.51 o 
   6   6   2      217.20      259.79     43.83 o 
   7   6   2        2.52        9.92     28.28 o 
   8   6   2      643.32      597.73     82.50 o 
   9   6   2       79.25       63.39     39.18 o 
  10   6   2       47.37       72.11     46.19 o 
  11   6   2        8.24       74.67     50.34 o 
 -11   7   2        5.68       38.17     52.74 o 
 -10   7   2       42.72       38.81     42.96 o 
  -9   7   2        8.24       25.98     40.40 o 
  -8   7   2      102.62       62.43     29.06 o 
  -7   7   2       34.75       67.71     35.54 o 
  -6   7   2       52.61       24.15     29.45 o 
  -5   7   2      388.20      439.83     52.59 o 
  -4   7   2       97.04       91.71     30.85 o 
  -3   7   2        1.49        5.90     20.44 o 
  -2   7   2      442.19      432.46     33.85 o 
  -1   7   2      324.69      264.20     34.85 o 
   0   7   2      131.72      112.78     26.08 o 
   1   7   2      106.63       91.27     25.05 o 
   2   7   2       65.59       69.09     19.08 o 
   3   7   2        5.60       17.81     15.50 o 
   4   7   2       67.53       61.92     28.44 o 
   5   7   2      271.13      226.95     43.04 o 
   6   7   2      187.58      144.24     41.15 o 
   7   7   2      327.25      216.53     47.21 o 
   8   7   2       70.04       82.45     39.16 o 
   9   7   2       13.74       11.74     34.91 o 
  10   7   2        0.25       42.22     44.85 o 
 -10   8   2        0.09      -11.19     44.53 o 
  -9   8   2        1.97       27.30     42.06 o 
  -8   8   2       26.07       60.04     36.82 o 
  -7   8   2       18.39       24.47     35.73 o 
  -6   8   2        5.76      -25.39     29.00 o 
  -5   8   2      405.95      484.67     59.93 o 
  -4   8   2       38.25       20.29     30.04 o 
  -3   8   2     1132.02     1026.18     74.37 o 
  -2   8   2      466.63      451.57     39.31 o 
  -1   8   2       43.15       43.79     20.33 o 
   0   8   2      101.69      120.44     41.16 o 
   1   8   2      113.40      126.69     32.17 o 
   2   8   2      266.12      303.34     33.55 o 
   3   8   2        0.04        5.72     19.54 o 
   4   8   2      321.83      303.79     49.37 o 
   5   8   2      263.43      331.40     53.03 o 
   6   8   2       49.11       46.46     33.50 o 
   7   8   2        0.55       27.62     32.63 o 
   8   8   2       11.26       13.35     39.72 o 
   9   8   2        5.79       35.17     42.57 o 
  10   8   2       12.79       73.58     49.43 o 
  -9   9   2        8.81       93.68     62.97 o 
  -8   9   2        0.35       24.70     38.26 o 
  -7   9   2       32.46       56.69     38.02 o 
  -6   9   2       14.50       -7.67     37.74 o 
  -5   9   2      286.11      339.15     89.33 o 
  -4   9   2        0.44       -2.14     28.41 o 
  -3   9   2     1286.04     1168.75     85.90 o 
  -2   9   2       15.27        8.07     25.14 o 
  -1   9   2      614.26      565.93     50.29 o 
   0   9   2       34.19       68.93     29.45 o 
   1   9   2      322.14      337.30     46.13 o 
   2   9   2      808.48      818.88     69.73 o 
   3   9   2       52.55       86.91     38.48 o 
   4   9   2        3.13      -15.20     31.66 o 
   5   9   2        0.01        2.50     33.17 o 
   6   9   2       55.81        5.44     35.08 o 
   7   9   2       24.08       85.82     41.11 o 
   8   9   2        7.23       37.06     41.57 o 
   9   9   2        0.00       43.00     49.81 o 
  -8  10   2       18.16       70.53     51.95 o 
  -7  10   2       20.44       24.47     43.60 o 
  -6  10   2        9.02       42.68     40.59 o 
  -5  10   2       22.72       33.19     34.43 o 
  -4  10   2        6.45        7.48     35.29 o 
  -3  10   2        0.01        3.55     30.78 o 
  -2  10   2        3.92       -2.10     30.86 o 
  -1  10   2       25.21       43.41     29.89 o 
   0  10   2       43.31       43.43     42.86 o 
   1  10   2      156.94      181.94     41.77 o 
   2  10   2        0.00        7.98     30.75 o 
   3  10   2        3.66       -5.08     33.92 o 
   4  10   2       30.24       44.72     34.46 o 
   5  10   2       38.98       41.79     35.50 o 
   6  10   2       26.57       46.34     81.37 o 
   7  10   2        2.88       61.74     46.08 o 
  -6  11   2        0.59       27.96     43.46 o 
  -5  11   2       11.75       38.73     40.72 o 
  -4  11   2       83.95      143.75     45.85 o 
  -3  11   2       40.19       52.35     34.54 o 
  -2  11   2        1.12       23.90     34.91 o 
  -1  11   2       82.30       92.68     38.93 o 
   0  11   2        6.67       -2.09     42.48 o 
   1  11   2       26.75       29.59     40.21 o 
   2  11   2       20.61       53.11     53.11 o 
   3  11   2       16.21       67.17     41.51 o 
   4  11   2       50.99      138.91     47.74 o 
   5  11   2       10.11       56.93     54.34 o 
   6  11   2        6.96       11.16     47.78 o 
  -4  12   2        1.01        0.69     43.12 o 
  -3  12   2       34.88       58.63     43.12 o 
  -2  12   2       39.29       35.85     57.09 o 
  -1  12   2        0.01       21.81     54.43 o 
   0  12   2       66.24       77.32     40.54 o 
   1  12   2       13.37       40.61     35.01 o 
   2  12   2        0.72       11.38     58.99 o 
   3  12   2        1.95       23.88     42.26 o 
 -13   1   3        9.30       10.87     39.33 o 
 -12   1   3        1.84       16.01     39.59 o 
 -11   1   3       43.25       82.79     31.45 o 
 -10   1   3       32.55       16.41     24.14 o 
  -9   1   3      430.11      437.00     34.07 o 
  -8   1   3       21.66       31.62     16.10 o 
  -7   1   3      321.08      333.50     25.42 o 
   3   1   3      200.83      180.63     13.90 o 
   4   1   3      655.60      512.93     39.03 o 
   5   1   3      935.12      862.11     33.18 o 
   6   1   3       80.60       60.27     15.30 o 
   7   1   3       73.31      121.17     20.14 o 
   8   1   3     2011.87     1664.53    123.93 o 
   9   1   3      119.29      159.29     26.33 o 
  10   1   3      138.72      111.60     27.14 o 
  11   1   3       47.21       92.98     41.17 o 
  12   1   3        4.63       15.97     40.36 o 
 -13   2   3       31.92       66.83     47.96 o 
 -12   2   3       14.95       18.10     32.51 o 
 -11   2   3       29.76       45.29     29.24 o 
 -10   2   3        3.44       20.98     24.24 o 
  -9   2   3        5.26       21.79     20.65 o 
  -8   2   3      876.34      849.42     45.12 o 
  -7   2   3      121.59      145.32     19.46 o 
  -6   2   3     1698.54     1441.12     81.72 o 
  -1   2   3     1935.07     1953.96     77.48 o 
   1   2   3    21769.11    20051.79    420.27 o 
   2   2   3     8936.64     9096.82    416.51 o 
   3   2   3     5629.29     5586.24    298.93 o 
   4   2   3     2310.03     2259.32    115.56 o 
   5   2   3     3746.29     3727.79    137.59 o 
   6   2   3       13.74       34.39     14.08 o 
   7   2   3      697.94      833.60     44.92 o 
   8   2   3       14.62       20.37     16.89 o 
   9   2   3        9.53        5.86     19.31 o 
  10   2   3        0.27       34.60     37.99 o 
  11   2   3        0.01       25.82     38.60 o 
  12   2   3        5.94       14.34     37.50 o 
 -13   3   3       30.16       61.43     51.89 o 
 -12   3   3       84.04      128.59     35.30 o 
 -11   3   3        0.05        1.20     27.63 o 
 -10   3   3       29.13       51.79     27.57 o 
  -9   3   3      686.14      640.34     68.94 o 
  -8   3   3       12.86       13.11     18.89 o 
  -7   3   3        5.52       27.19     14.15 o 
  -6   3   3      137.52      155.01     16.74 o 
  -5   3   3     3209.24     3303.17    154.45 o 
  -4   3   3     7972.16     9500.34    384.19 o 
  -3   3   3     2074.71     2306.92     61.46 o 
  -2   3   3     1096.83     1156.16     34.86 o 
  -1   3   3      249.52      225.95     15.73 o 
   0   3   3     2002.54     1920.67     53.11 o 
   1   3   3     6601.84     6622.25    181.84 o 
   2   3   3     1289.92     1326.66     82.67 o 
   3   3   3     1716.05     1575.74     92.69 o 
   4   3   3      183.55      185.51     15.14 o 
   5   3   3      309.79      339.52     20.28 o 
   6   3   3       15.82       25.48     14.02 o 
   7   3   3      292.77      251.96     25.79 o 
   8   3   3     1028.63      990.01     46.89 o 
   9   3   3      124.69      128.87     44.29 o 
  10   3   3       15.16       28.91     36.86 o 
  11   3   3        0.44       13.03     34.16 o 
  12   3   3       12.19       37.22     48.30 o 
 -13   4   3       10.64       61.47     56.83 o 
 -12   4   3      127.39      198.99     54.04 o 
 -11   4   3      139.17      147.41     38.17 o 
 -10   4   3      140.15      170.39     40.25 o 
  -9   4   3       65.97       69.56     25.90 o 
  -8   4   3       48.73       36.88     21.07 o 
  -7   4   3       16.90       13.28     18.10 o 
  -6   4   3     2181.48     2195.27     74.77 o 
  -5   4   3      686.33      754.74     43.12 o 
  -4   4   3       41.56       26.99      9.60 o 
  -3   4   3        0.80       -0.39      9.02 o 
  -2   4   3      484.32      444.67     24.01 o 
  -1   4   3      596.85      597.07     44.38 o 
   0   4   3       34.14       59.52     15.61 o 
   1   4   3     1372.47     1246.57     61.45 o 
   2   4   3        7.28       22.33     10.48 o 
   3   4   3      943.92      850.16     64.22 o 
   4   4   3      313.21      317.69     23.27 o 
   5   4   3     1855.75     1767.75     94.88 o 
   6   4   3      146.75      112.42     18.59 o 
   7   4   3       32.53       31.71     17.15 o 
   8   4   3        6.50       -0.67     20.74 o 
   9   4   3        8.62        9.07     32.35 o 
  10   4   3      139.52      206.38     50.76 o 
  11   4   3       68.03      166.52     57.18 o 
  12   4   3       15.67       15.28     45.23 o 
 -12   5   3        0.25       32.84     47.39 o 
 -11   5   3        0.16       40.41     37.53 o 
 -10   5   3       14.89       22.90     26.47 o 
  -9   5   3      145.21      160.39     34.30 o 
  -8   5   3       39.54       48.33     23.91 o 
  -7   5   3        0.77      -12.16     17.56 o 
  -6   5   3      145.34      136.91     24.86 o 
  -5   5   3      404.95      485.78     41.83 o 
  -4   5   3      637.95      580.22     27.57 o 
  -3   5   3     4155.57     4074.72    100.19 o 
  -1   5   3      252.56      282.68     28.28 o 
   0   5   3       29.40       16.40     14.88 o 
   1   5   3      969.08     1241.72     56.16 o 
   2   5   3     8354.56     9139.31    349.93 o 
   3   5   3     3533.21     3700.33    195.76 o 
   4   5   3      643.05      678.73     81.94 o 
   5   5   3      350.90      345.80     26.27 o 
   6   5   3        2.48        0.76     15.80 o 
   7   5   3      129.35      146.88     28.00 o 
   8   5   3        1.68        1.33     30.26 o 
   9   5   3        7.60       -4.67     35.34 o 
  10   5   3      122.07      194.41     45.83 o 
  11   5   3        3.91       17.40     44.66 o 
  12   5   3        0.28       47.49     50.07 o 
 -12   6   3        0.99       30.48     47.99 o 
 -11   6   3       13.86       16.29     41.68 o 
 -10   6   3        7.26       47.00     29.50 o 
  -9   6   3        1.23       -5.29     24.55 o 
  -8   6   3       28.77        0.80     23.09 o 
  -7   6   3      177.74      145.96     30.67 o 
  -6   6   3       80.29       83.54     23.70 o 
  -5   6   3      289.12      266.48     39.21 o 
  -4   6   3       50.19       25.34     21.71 o 
  -3   6   3       84.11       70.90     17.19 o 
  -2   6   3     1471.55     1415.04     52.48 o 
  -1   6   3     3447.52     3522.00     81.87 o 
   0   6   3        1.90       -1.03     17.72 o 
   1   6   3       81.76       64.05     20.96 o 
   2   6   3      615.26      641.21     46.83 o 
   3   6   3      336.51      329.01     29.22 o 
   4   6   3      475.98      492.43     42.51 o 
   5   6   3      304.75      350.22     35.00 o 
   6   6   3      190.24      181.98     39.37 o 
   7   6   3       25.79       18.52     30.30 o 
   8   6   3       65.90      132.08     42.42 o 
   9   6   3       81.78      111.11     42.05 o 
  10   6   3       14.40       36.82     40.64 o 
  11   6   3        8.23       33.87     50.71 o 
 -11   7   3       93.00      168.36     57.95 o 
 -10   7   3      118.17      175.55     53.64 o 
  -9   7   3        6.61       12.77     27.98 o 
  -8   7   3       88.57       86.60     29.79 o 
  -7   7   3       60.61      109.61     37.07 o 
  -6   7   3      220.87      215.99     41.71 o 
  -5   7   3      178.24      185.69     37.89 o 
  -4   7   3      222.81      231.14     43.24 o 
  -3   7   3       60.35       70.40     26.68 o 
  -2   7   3        2.74        3.36     16.03 o 
  -1   7   3      181.71      152.77     24.50 o 
   0   7   3      120.12       77.14     24.56 o 
   1   7   3      215.72      226.03     32.49 o 
   2   7   3        1.42       -2.52     15.78 o 
   3   7   3      493.13      467.18     32.15 o 
   4   7   3        0.08       12.40     24.81 o 
   5   7   3      136.60       89.94     37.55 o 
   6   7   3      205.28      224.68     45.53 o 
   7   7   3       31.17       22.42     32.12 o 
   8   7   3        0.28       23.37     33.71 o 
   9   7   3      105.72      156.65     50.64 o 
  10   7   3       21.62       64.08     46.01 o 
 -10   8   3       24.98      107.83     52.69 o 
  -9   8   3        2.30       13.01     38.64 o 
  -8   8   3       62.04       99.96     40.42 o 
  -7   8   3        2.58        5.74     32.31 o 
  -6   8   3        2.12       -4.18     31.39 o 
  -5   8   3      106.35      104.87     38.19 o 
  -4   8   3      572.82      528.74     58.47 o 
  -3   8   3        4.39       -9.66     23.33 o 
  -2   8   3      770.39      760.71    100.52 o 
  -1   8   3        6.61        6.46     18.11 o 
   0   8   3        4.89        8.65     22.55 o 
   1   8   3      339.09      417.16     45.85 o 
   2   8   3       11.25       -1.74     17.53 o 
   3   8   3       91.69      109.64     26.62 o 
   4   8   3      328.21      368.07     53.82 o 
   5   8   3       90.09       96.26     39.49 o 
   6   8   3        0.14       -2.77     32.85 o 
   7   8   3       14.04       51.43     35.10 o 
   8   8   3        6.70        9.90     37.34 o 
   9   8   3       40.22      106.59     49.67 o 
  10   8   3        0.84       35.41     50.68 o 
  -9   9   3        0.98       21.00     45.30 o 
  -8   9   3       31.57       32.50     38.35 o 
  -7   9   3       10.35        5.75     34.28 o 
  -6   9   3      109.18      138.29     40.30 o 
  -5   9   3       98.00      125.08     40.90 o 
  -4   9   3        5.08       10.38     33.61 o 
  -3   9   3       22.47       29.78     41.16 o 
  -2   9   3      522.06      612.51     60.55 o 
  -1   9   3       52.50       50.63     26.86 o 
   0   9   3      335.75      356.95     64.49 o 
   1   9   3       52.12       58.23     30.58 o 
   2   9   3       19.40       40.18     30.78 o 
   3   9   3      187.08      147.70     46.94 o 
   4   9   3      146.05      138.58     41.19 o 
   5   9   3       30.29       12.09     31.75 o 
   6   9   3      121.58      103.67     42.65 o 
   7   9   3        0.14       19.60     40.37 o 
   8   9   3       13.39       67.95     44.52 o 
   9   9   3        4.70       60.54     45.06 o 
  -8  10   3       50.48      139.39     54.51 o 
  -7  10   3        6.82       78.72     47.00 o 
  -6  10   3       38.23       51.47     36.02 o 
  -5  10   3       41.30       32.15     35.18 o 
  -4  10   3       44.79       79.47     52.16 o 
  -3  10   3        0.55       12.34     30.87 o 
  -2  10   3        0.08       -3.40     31.97 o 
  -1  10   3       16.95       35.65     31.65 o 
   0  10   3        9.65       11.40     26.86 o 
   1  10   3       38.97       65.62     50.26 o 
   2  10   3      163.90      233.88     46.17 o 
   3  10   3        4.30       13.60     35.13 o 
   4  10   3        7.65       21.40     35.87 o 
   5  10   3       86.81      110.94     43.23 o 
   6  10   3       11.72       38.31     41.04 o 
   7  10   3       60.58       93.48     59.18 o 
  -6  11   3        0.29       23.80     45.20 o 
  -5  11   3        0.04      -54.05     44.38 o 
  -4  11   3       15.47       19.50     36.89 o 
  -3  11   3        0.19       23.39     32.52 o 
  -2  11   3       34.11       93.06     38.00 o 
  -1  11   3       14.81       38.47     31.72 o 
   0  11   3       40.03       73.78     52.54 o 
   1  11   3       16.17        0.19     40.21 o 
   2  11   3        5.61       29.18     34.66 o 
   3  11   3       14.70       34.51     40.85 o 
   4  11   3       84.50      171.84     48.57 o 
   5  11   3        7.27       56.68     46.15 o 
   6  11   3        3.66       -2.85     85.35 o 
  -4  12   3        8.55       30.11     46.05 o 
  -3  12   3        4.67       -0.52     40.64 o 
  -2  12   3        0.46        8.18     39.48 o 
  -1  12   3       56.41      150.40     62.97 o 
   0  12   3       23.19       42.86     53.30 o 
   1  12   3        8.53      -22.19     53.86 o 
   2  12   3        0.00       13.09     55.38 o 
   3  12   3        0.05       18.02     61.26 o 
 -13   0   4      352.68      488.39     98.44 o 
 -12   0   4        5.06       -8.35     54.81 o 
 -11   0   4      144.69      186.44     64.30 o 
 -10   0   4      785.92      688.00     61.48 o 
  -9   0   4      822.17      785.05     60.06 o 
  -8   0   4     2942.61     2940.41    442.01 o 
  -7   0   4     1993.63     2082.25    324.90 o 
  -6   0   4      340.53      268.02     40.68 o 
  -5   0   4      600.45      622.15     54.05 o 
  -3   0   4    20327.37    36858.72   6047.09 o 
   2   0   4     9359.16     9997.28    233.57 o 
   3   0   4     2676.53     2875.28    189.57 o 
   4   0   4     1560.13     1744.95    185.02 o 
   5   0   4       25.70       66.07     19.66 o 
   6   0   4     1450.70     1444.33    141.40 o 
   7   0   4      731.29      708.21     52.23 o 
   8   0   4       18.77       19.11     23.59 o 
   9   0   4     1564.60     1798.77    330.78 o 
  10   0   4       53.13       96.43     37.48 o 
  11   0   4        3.29        8.91     53.49 o 
 -13   1   4       36.76       64.40     41.54 o 
 -12   1   4        0.03        3.40     39.56 o 
 -11   1   4        3.40       -8.63     24.91 o 
 -10   1   4      799.72      696.48     53.64 o 
  -9   1   4        9.96       11.70     16.43 o 
  -8   1   4      167.41      154.97     21.44 o 
  -7   1   4       26.82       36.43     14.63 o 
  -6   1   4     1708.31     1618.76     67.76 o 
  -4   1   4     2981.15     3744.09    219.50 o 
  -1   1   4     1162.85     1254.51     73.26 o 
   0   1   4     5767.68     6341.03    314.80 o 
   3   1   4        5.99       22.38      8.47 o 
   4   1   4       99.09       58.79     11.19 o 
   5   1   4     4566.79     3955.88    220.10 o 
   6   1   4       31.85       80.13     15.96 o 
   7   1   4     2867.24     3148.58    227.55 o 
   8   1   4       38.41       79.42     22.80 o 
   9   1   4      278.41      254.70     30.66 o 
  10   1   4       12.63       14.04     24.11 o 
  11   1   4       72.21       81.72     44.30 o 
  12   1   4       42.61       83.83     65.81 o 
 -13   2   4       59.87       75.88     44.11 o 
 -12   2   4       33.47       28.64     36.79 o 
 -11   2   4       19.71       84.95     32.95 o 
 -10   2   4      118.06      151.00     32.43 o 
  -9   2   4      153.15      175.29     29.76 o 
  -8   2   4      215.06      209.54     23.11 o 
  -7   2   4     1780.62     1796.34    120.21 o 
  -6   2   4        1.95       23.47     12.27 o 
  -4   2   4        0.04       48.69     10.19 o 
   1   2   4    23897.59    25554.99   1736.52 o 
   2   2   4     6184.13     6299.51    319.94 o 
   3   2   4     3797.45     4186.62    230.97 o 
   4   2   4    10159.32    10605.27    448.11 o 
   5   2   4     1010.27      998.89     42.05 o 
   6   2   4       33.09       72.84     15.99 o 
   7   2   4       74.94       64.74     17.78 o 
   8   2   4      115.25       79.14     20.42 o 
   9   2   4       42.41       54.86     22.88 o 
  10   2   4       26.66       -8.22     34.22 o 
  11   2   4       17.26       73.38     42.29 o 
  12   2   4        8.76       44.85     45.53 o 
 -13   3   4        0.05       24.83     36.24 o 
 -12   3   4       16.97       15.26     32.55 o 
 -11   3   4      170.22      153.77     36.78 o 
 -10   3   4      137.90      135.81     32.17 o 
  -9   3   4       12.22       12.96     22.66 o 
  -8   3   4      285.29      300.87     33.94 o 
  -7   3   4       13.27       27.37     17.90 o 
  -6   3   4       42.79       30.63     12.34 o 
  -5   3   4       23.33       12.29     10.82 o 
  -4   3   4     5942.45     6362.97    263.74 o 
  -3   3   4     1121.83     1125.85     55.88 o 
  -2   3   4      357.50      357.64     22.78 o 
  -1   3   4      102.32      148.19     14.07 o 
   0   3   4      651.20      741.67     47.32 o 
   1   3   4      171.28      246.89     19.00 o 
   2   3   4     6740.82     5743.74    372.56 o 
   3   3   4     1338.82     1295.66     72.46 o 
   4   3   4      839.19     1003.21     53.16 o 
   5   3   4      374.69      461.66     23.40 o 
   6   3   4      263.63      263.29     23.93 o 
   7   3   4      655.97      666.59     37.13 o 
   8   3   4      145.23      143.53     24.31 o 
   9   3   4      233.30      317.06     52.94 o 
  10   3   4       62.73       25.23     34.00 o 
  11   3   4        1.15       38.61     39.53 o 
  12   3   4        0.25       23.34     42.05 o 
 -13   4   4        0.57       81.45     54.05 o 
 -12   4   4       20.22       55.01     34.19 o 
 -11   4   4       22.71       32.07     30.95 o 
 -10   4   4       18.91       30.47     26.89 o 
  -9   4   4       11.64        5.45     23.96 o 
  -8   4   4        1.11        6.62     20.22 o 
  -7   4   4       71.39       57.32     20.25 o 
  -6   4   4      438.77      451.30     50.32 o 
  -5   4   4      937.86      886.04     39.81 o 
  -4   4   4      365.17      344.81     16.99 o 
  -3   4   4      953.41      958.90     29.57 o 
  -2   4   4       36.06       57.82     12.25 o 
  -1   4   4      964.77     1109.19     46.50 o 
   0   4   4      850.24      823.17     86.39 o 
   1   4   4      815.16      675.91     41.07 o 
   2   4   4       23.69       16.51     11.67 o 
   3   4   4     4895.60     4886.36    321.78 o 
   4   4   4      977.09      940.65     62.69 o 
   5   4   4       12.01       38.48     13.81 o 
   6   4   4      227.96      261.79     24.54 o 
   7   4   4       52.71       49.08     19.24 o 
   8   4   4       78.73       54.67     34.26 o 
   9   4   4       88.40       84.74     47.04 o 
  10   4   4       98.37      132.22     44.45 o 
  11   4   4       26.07       -0.24     40.29 o 
  12   4   4        9.68       38.12     53.06 o 
 -12   5   4       18.00       47.52     53.68 o 
 -11   5   4       23.34       43.28     30.60 o 
 -10   5   4       13.64       10.31     24.96 o 
  -9   5   4      160.46      190.70     35.43 o 
  -8   5   4      127.37      205.03     33.15 o 
  -7   5   4       61.22       90.89     24.26 o 
  -6   5   4       70.02       52.74     19.74 o 
  -5   5   4      237.53      252.87     29.37 o 
  -4   5   4      340.64      380.94     28.72 o 
  -3   5   4     1500.21     1347.55     44.70 o 
  -2   5   4      624.43      525.83     29.39 o 
  -1   5   4      609.78      558.35     30.35 o 
   0   5   4        4.72       17.00     21.34 o 
   1   5   4      174.62      198.53     62.12 o 
   2   5   4      866.48      995.18     42.91 o 
   3   5   4      674.59      767.40     59.98 o 
   4   5   4     2212.36     2188.94    122.04 o 
   5   5   4      637.45      696.49     54.51 o 
   6   5   4      551.16      538.91     34.84 o 
   7   5   4        9.89        2.37     28.03 o 
   8   5   4       71.96       86.23     36.61 o 
   9   5   4       69.27       94.15     40.54 o 
  10   5   4        1.14        6.52     36.66 o 
  11   5   4       60.72       76.56     49.40 o 
 -12   6   4       10.64       60.65     52.81 o 
 -11   6   4       33.34       51.26     43.50 o 
 -10   6   4       78.19      104.83     35.77 o 
  -9   6   4       76.81       72.65     33.71 o 
  -8   6   4       35.53       38.24     25.77 o 
  -7   6   4      184.64      122.77     27.77 o 
  -6   6   4       53.64       59.03     21.21 o 
  -5   6   4       30.01       50.01     23.98 o 
  -4   6   4      230.75      224.09     34.59 o 
  -3   6   4      212.50      155.84     20.92 o 
  -2   6   4      388.47      470.36     32.02 o 
  -1   6   4       55.21       23.74     14.43 o 
   0   6   4     2730.02     2454.83     84.55 o 
   1   6   4      889.90      749.70     86.58 o 
   2   6   4       28.92       51.19     18.25 o 
   3   6   4      211.95      228.01     22.64 o 
   4   6   4      455.73      454.41     55.26 o 
   5   6   4      263.21      286.60     32.03 o 
   6   6   4      192.90      165.96     38.24 o 
   7   6   4       48.94       50.25     32.29 o 
   8   6   4      256.12      398.13     57.56 o 
   9   6   4        8.50       13.84     36.31 o 
  10   6   4        1.44       52.15     43.69 o 
  11   6   4        3.06       43.63     47.42 o 
 -11   7   4       30.48       47.21     50.60 o 
 -10   7   4       29.68       62.97     46.17 o 
  -9   7   4      133.18      164.21     36.90 o 
  -8   7   4       53.34       81.09     29.91 o 
  -7   7   4       37.11       47.27     35.85 o 
  -6   7   4      207.55      172.38     56.71 o 
  -5   7   4      346.73      325.33     46.63 o 
  -4   7   4       35.77       45.15     26.32 o 
  -3   7   4       94.20       58.20     24.70 o 
  -2   7   4        9.56       13.34     17.28 o 
  -1   7   4      249.31      268.42     27.59 o 
   0   7   4       45.70       50.20     23.52 o 
   1   7   4      241.58      259.11     35.70 o 
   2   7   4       23.50       28.62     18.40 o 
   3   7   4      409.99      397.99     29.86 o 
   4   7   4       70.76       75.13     24.25 o 
   5   7   4      198.67      223.34     43.72 o 
   6   7   4       28.86       33.32     31.53 o 
   7   7   4       40.82       54.40     35.27 o 
   8   7   4        0.07       24.99     35.83 o 
   9   7   4       39.15       57.65     41.59 o 
  10   7   4        1.22       38.53     47.83 o 
 -10   8   4       27.33       34.63     49.27 o 
  -9   8   4       24.00       36.00     39.63 o 
  -8   8   4       45.82      107.00     42.13 o 
  -7   8   4       63.81       94.47     38.68 o 
  -6   8   4        9.06        3.75     27.15 o 
  -5   8   4      439.84      513.98     61.68 o 
  -4   8   4      371.09      370.46     49.91 o 
  -3   8   4        9.05       -9.18     24.21 o 
  -2   8   4       12.61       14.76     22.72 o 
  -1   8   4       82.40       57.49     22.07 o 
   0   8   4      122.53      148.65     31.25 o 
   1   8   4      173.53      198.64     39.64 o 
   2   8   4      117.42      115.65     21.89 o 
   3   8   4        8.78       -6.75     17.44 o 
   4   8   4      202.97      198.03     43.63 o 
   5   8   4       57.10       10.54     31.56 o 
   6   8   4        3.35       37.26     33.79 o 
   7   8   4       13.22       13.79     36.16 o 
   8   8   4        3.41       26.12     36.94 o 
   9   8   4       46.45      163.52     52.71 o 
  -9   9   4        1.58        0.94     40.23 o 
  -8   9   4       11.20       54.38     39.74 o 
  -7   9   4        0.05       11.53     33.39 o 
  -6   9   4       32.47       22.61     34.52 o 
  -5   9   4       45.72       70.22     35.05 o 
  -4   9   4        0.39      -16.43     28.64 o 
  -3   9   4       69.66       43.42     28.47 o 
  -2   9   4      130.36      157.09     37.54 o 
  -1   9   4       75.30       98.55     32.64 o 
   0   9   4      449.47      426.51     49.35 o 
   1   9   4       68.98       54.50     30.67 o 
   2   9   4       69.10       80.50     22.58 o 
   3   9   4       33.68       33.42     32.16 o 
   4   9   4        4.27       -7.56     32.72 o 
   5   9   4       56.57       77.06     40.05 o 
   6   9   4        2.07       39.13     36.37 o 
   7   9   4       23.08       46.80     37.85 o 
   8   9   4        1.59       10.56     40.15 o 
  -8  10   4        1.05       57.40     48.14 o 
  -7  10   4        4.07       39.19     39.23 o 
  -6  10   4        9.76       15.16     35.09 o 
  -5  10   4       31.56       72.86     39.25 o 
  -4  10   4        2.49       -4.71     25.64 o 
  -3  10   4       82.63       90.27     39.20 o 
  -2  10   4        3.21      -22.58     25.55 o 
  -1  10   4      149.20      150.03     57.66 o 
   0  10   4      139.37       94.51     37.27 o 
   1  10   4       41.55       34.14     48.93 o 
   2  10   4       51.88       44.01     38.60 o 
   3  10   4      131.51      153.99     45.44 o 
   4  10   4        1.24       22.60     33.95 o 
   5  10   4       18.50       56.64     40.88 o 
   6  10   4       17.42       32.89     39.78 o 
   7  10   4       11.16       40.20     44.42 o 
  -6  11   4        7.55       25.66     43.31 o 
  -5  11   4       24.83       96.66     45.69 o 
  -4  11   4       10.22       32.92     37.55 o 
  -3  11   4       26.24       84.91     39.69 o 
  -2  11   4       43.59       73.27     36.67 o 
  -1  11   4       63.23       63.98     35.54 o 
   0  11   4       93.11      127.64     57.66 o 
   1  11   4        1.44       24.85     46.85 o 
   2  11   4       78.05      108.70     43.93 o 
   3  11   4       12.72       60.28     45.07 o 
   4  11   4        0.05       38.29     41.43 o 
   5  11   4        0.34       37.02     45.63 o 
  -4  12   4        0.55       67.22     47.72 o 
  -3  12   4        0.32      -10.83     36.04 o 
  -2  12   4        8.24       28.75     37.04 o 
  -1  12   4       45.21       76.81     58.61 o 
   1  12   4        2.81      -17.07     56.90 o 
   2  12   4       15.39      109.06     67.52 o 
   3  12   4        3.67       26.74     73.02 o 
 -13   1   5       31.42       33.65     42.45 o 
 -12   1   5       55.07       64.60     38.75 o 
 -11   1   5      122.37      183.37     37.04 o 
 -10   1   5        5.58       34.41     24.83 o 
  -9   1   5       86.80       95.39     21.41 o 
  -8   1   5      121.64      111.98     19.68 o 
  -7   1   5        0.06       21.01     13.81 o 
  -6   1   5      365.70      432.48     24.94 o 
  -5   1   5     1085.52      873.14     41.75 o 
   1   1   5     9403.82    11964.24    756.71 o 
   2   1   5     7117.21     7999.46    430.59 o 
   3   1   5     4248.98     5369.93    282.78 o 
   4   1   5        5.94       27.50     10.98 o 
   5   1   5     1429.81     1430.15     65.18 o 
   6   1   5     1168.24     1259.36     78.19 o 
   7   1   5      155.12       86.64     18.50 o 
   8   1   5        0.01       38.13     19.24 o 
   9   1   5       62.05      113.11     24.85 o 
  10   1   5      308.26      280.24     43.96 o 
  11   1   5       16.09       33.01     39.10 o 
  12   1   5       13.89       70.18     61.26 o 
 -13   2   5       21.52       49.01     42.74 o 
 -12   2   5       27.82       31.36     31.94 o 
 -11   2   5      367.26      375.70     45.22 o 
 -10   2   5      109.54       60.28     28.02 o 
  -9   2   5       99.50       99.72     27.49 o 
  -8   2   5       71.36       56.75     20.73 o 
  -7   2   5      104.26      149.83     19.12 o 
  -5   2   5      524.01      638.96     41.64 o 
  -2   2   5        2.25       59.00     14.35 o 
  -1   2   5      175.03      170.21     12.22 o 
   1   2   5     1365.63     1666.74    114.48 o 
   2   2   5    13947.29    16418.60    825.90 o 
   3   2   5      244.57      254.22     15.39 o 
   4   2   5     3274.12     3142.46    139.96 o 
   5   2   5       36.28       51.83     12.98 o 
   6   2   5     1050.19     1102.72     46.37 o 
   7   2   5       25.19       32.51     16.32 o 
   8   2   5      112.54      119.31     22.88 o 
   9   2   5      186.84      260.50     38.01 o 
  10   2   5        1.14       23.22     36.00 o 
  11   2   5       19.03       79.94     42.58 o 
  12   2   5       53.01       97.87     73.78 o 
 -13   3   5        0.74       39.12     37.84 o 
 -12   3   5        0.08        7.24     29.53 o 
 -11   3   5       47.44       45.17     29.33 o 
 -10   3   5      104.92       69.20     40.85 o 
  -9   3   5      181.04      103.79     27.75 o 
  -8   3   5      414.73      345.50     36.59 o 
  -7   3   5      232.92      273.56     30.15 o 
  -6   3   5       33.10       34.84     12.38 o 
  -4   3   5     2051.35     1825.08     93.54 o 
  -3   3   5     4371.35     4020.99    205.93 o 
  -2   3   5     4405.78     3885.19     80.16 o 
  -1   3   5     2107.05     2075.00     54.38 o 
   0   3   5     1943.70     1991.49     77.48 o 
   1   3   5     2858.69     2724.05    193.36 o 
   2   3   5     3386.83     3122.37    130.28 o 
   3   3   5      236.23      260.61     16.29 o 
   4   3   5      203.13      202.99     16.42 o 
   5   3   5     2417.95     2699.93    115.11 o 
   6   3   5       24.01       20.28     14.04 o 
   7   3   5       54.31       60.47     19.00 o 
   8   3   5      915.54      864.03     76.42 o 
   9   3   5      736.79      539.58     61.92 o 
  10   3   5       27.92       44.74     38.43 o 
  11   3   5       77.03      119.66     45.23 o 
  12   3   5       26.74       45.48     49.01 o 
 -13   4   5       28.33       76.45     54.10 o 
 -12   4   5        0.62       26.23     32.38 o 
 -11   4   5       81.79       86.75     32.76 o 
 -10   4   5        2.06        9.92     28.02 o 
  -9   4   5      259.17      221.08     34.33 o 
  -8   4   5       72.06       45.63     23.93 o 
  -7   4   5       91.97       88.36     22.21 o 
  -6   4   5      200.55      159.74     25.32 o 
  -5   4   5      461.16      373.94     31.96 o 
  -4   4   5      419.31      425.89     31.69 o 
  -2   4   5      205.68      142.93     17.43 o 
  -1   4   5      310.11      362.38     22.21 o 
   0   4   5     3775.89     3374.59     82.82 o 
   1   4   5     1720.30     1447.84     87.52 o 
   2   4   5        1.52       12.82     12.95 o 
   3   4   5    15029.65    16023.69    950.63 o 
   4   4   5     2008.51     2086.78    103.24 o 
   5   4   5     3515.25     4031.79    243.35 o 
   6   4   5       73.15       61.31     16.92 o 
   7   4   5       31.65       30.52     24.37 o 
   8   4   5      415.10      490.11     58.74 o 
   9   4   5        6.69       -6.17     33.82 o 
  10   4   5       26.56       33.93     37.66 o 
  11   4   5        3.94       30.34     39.63 o 
  12   4   5        5.05        8.62     55.79 o 
 -12   5   5       32.40       86.67     51.03 o 
 -11   5   5        0.03       32.98     31.40 o 
 -10   5   5      146.13       98.57     31.32 o 
  -9   5   5       37.37       81.27     29.18 o 
  -8   5   5      168.50      111.73     29.23 o 
  -7   5   5       26.65       40.91     20.71 o 
  -6   5   5       55.29       51.63     20.29 o 
  -5   5   5      293.71      318.70     31.56 o 
  -4   5   5      246.42      296.09     24.95 o 
  -3   5   5     1157.00     1273.42     60.93 o 
  -2   5   5      108.78      203.71     20.10 o 
   1   5   5      105.43      137.02     19.12 o 
   2   5   5      440.93      493.48     31.94 o 
   3   5   5     5715.65     5800.92    341.57 o 
   4   5   5     1197.76     1168.08     78.77 o 
   5   5   5      298.63      335.30     23.14 o 
   6   5   5      296.06      262.95     34.55 o 
   7   5   5       37.14        6.34     36.89 o 
   8   5   5       16.16       45.32     33.27 o 
   9   5   5        3.45       12.00     33.26 o 
  10   5   5       80.43       60.24     41.06 o 
  11   5   5       53.82       39.98     51.82 o 
 -12   6   5        2.80       30.84     46.23 o 
 -11   6   5      121.97      169.35     41.53 o 
 -10   6   5        4.75       16.75     28.45 o 
  -9   6   5      196.75      229.90     39.43 o 
  -8   6   5      196.60      197.85     33.56 o 
  -7   6   5      364.32      346.15     39.82 o 
  -6   6   5        0.05       -0.12     18.22 o 
  -5   6   5      212.20      215.61     35.14 o 
  -4   6   5       11.18       40.97     22.43 o 
  -3   6   5      162.47      158.82     21.38 o 
  -2   6   5     2101.62     2044.22     84.93 o 
  -1   6   5     1436.56     1402.94     52.20 o 
   0   6   5       89.07       69.94     22.79 o 
   1   6   5        0.21       -5.36     16.63 o 
   2   6   5       41.53       41.96     17.01 o 
   3   6   5      101.79       76.70     17.11 o 
   4   6   5       14.17        5.62     15.09 o 
   5   6   5        4.39       -5.16     19.00 o 
   6   6   5      763.08      570.37     60.82 o 
   7   6   5        0.40        0.84     28.43 o 
   8   6   5       29.09       48.22     35.35 o 
   9   6   5        6.96       15.56     37.71 o 
  10   6   5       49.73       55.48     47.21 o 
  11   6   5       40.05       19.35     47.69 o 
 -11   7   5        0.00       31.20     48.88 o 
 -10   7   5       92.81       81.46     34.02 o 
  -9   7   5       59.49       77.56     32.50 o 
  -8   7   5       77.78       63.56     29.93 o 
  -7   7   5       14.41        9.25     29.92 o 
  -6   7   5        6.83        7.27     26.68 o 
  -5   7   5       13.75       39.36     25.59 o 
  -4   7   5       41.52       13.59     23.40 o 
  -3   7   5      421.63      443.36     61.45 o 
  -2   7   5      142.26      190.61     27.90 o 
  -1   7   5       43.02       28.44     16.59 o 
   0   7   5      225.99      185.77     31.51 o 
   1   7   5     1233.29     1233.67     68.05 o 
   2   7   5      858.80      937.46     49.67 o 
   3   7   5      235.56      255.68     26.62 o 
   4   7   5      753.71      825.95     69.18 o 
   5   7   5     1913.92     1574.49     95.95 o 
   6   7   5      121.03      171.38     43.34 o 
   7   7   5      343.33      339.85     55.65 o 
   8   7   5       14.55       41.56     35.20 o 
   9   7   5        8.64       34.72     45.40 o 
  10   7   5        0.04       12.64     48.04 o 
 -10   8   5       21.69       32.71     48.83 o 
  -9   8   5        3.23        0.13     38.67 o 
  -8   8   5        3.99        7.01     31.70 o 
  -7   8   5       12.43       43.27     37.18 o 
  -6   8   5       83.02       81.43     36.57 o 
  -5   8   5       89.59       72.24     35.58 o 
  -4   8   5       26.15       28.75     28.97 o 
  -3   8   5      114.29       63.35     26.92 o 
  -2   8   5        5.58       21.73     23.41 o 
  -1   8   5      253.77      222.33     29.82 o 
   0   8   5        3.54       15.58     23.60 o 
   1   8   5        1.50        7.50     23.78 o 
   2   8   5       94.03      123.77     26.04 o 
   3   8   5      148.28      152.93     25.39 o 
   4   8   5     1552.09     1529.11    152.49 o 
   5   8   5        1.87      -29.76     29.71 o 
   6   8   5       18.12       -8.14     32.28 o 
   7   8   5        0.04       11.98     33.15 o 
   8   8   5       16.16       13.04     38.87 o 
   9   8   5        1.74       37.07     47.21 o 
  -9   9   5       30.02       47.22     50.25 o 
  -8   9   5        0.65       48.36     43.03 o 
  -7   9   5        0.81       35.83     34.62 o 
  -6   9   5       77.29       59.50     35.39 o 
  -5   9   5        0.38       -3.50     32.63 o 
  -4   9   5       13.18       38.97     28.87 o 
  -3   9   5        0.26       -6.89     24.19 o 
  -2   9   5       60.73       79.91     31.99 o 
  -1   9   5        2.95       -9.94     22.32 o 
   0   9   5       21.00       26.11     20.73 o 
   1   9   5        4.61       27.69     28.68 o 
   2   9   5        2.94       11.30     19.45 o 
   3   9   5       36.63       74.84     33.78 o 
   4   9   5        8.54       30.81     34.68 o 
   5   9   5      124.07      132.36     41.36 o 
   6   9   5        1.39       53.74     37.04 o 
   7   9   5        0.41       18.92     42.20 o 
   8   9   5        6.03       39.83     42.62 o 
  -8  10   5        0.05        6.09     46.85 o 
  -7  10   5       17.52       68.97     42.64 o 
  -6  10   5        2.24       15.94     32.04 o 
  -5  10   5        3.16       39.83     41.54 o 
  -4  10   5       25.48       32.48     32.23 o 
  -3  10   5        0.22        9.50     30.85 o 
  -2  10   5       76.86       94.50     41.82 o 
  -1  10   5      328.63      324.38     49.96 o 
   0  10   5       12.82        6.14     28.10 o 
   1  10   5       13.03        7.73     31.24 o 
   2  10   5      491.39      541.31     64.24 o 
   3  10   5       14.42       25.87     37.21 o 
   4  10   5      190.63      321.41     57.59 o 
   5  10   5      118.59      167.57     51.20 o 
   6  10   5        9.90       54.81     45.18 o 
   7  10   5       10.86       77.75     45.29 o 
  -6  11   5        7.60        8.69     39.91 o 
  -5  11   5       13.61       28.61     36.76 o 
  -4  11   5        9.38       18.67     30.95 o 
  -3  11   5       37.87       52.26     36.47 o 
  -2  11   5       64.89       50.73     34.78 o 
  -1  11   5        5.56       26.48     38.41 o 
   0  11   5        9.50        6.26     45.52 o 
   1  11   5        0.88       24.09     44.19 o 
   2  11   5        1.60       23.33     50.45 o 
   3  11   5        0.77       64.08     39.83 o 
   4  11   5        0.00      -15.14     36.31 o 
   5  11   5        2.19       28.41     45.80 o 
  -4  12   5        7.32        6.77     42.21 o 
  -3  12   5        1.95       30.17     44.84 o 
  -2  12   5        9.89       26.01     40.62 o 
  -1  12   5        1.51       13.85     53.49 o 
   1  12   5        7.89       29.02     58.61 o 
   2  12   5        1.41       -2.66     65.24 o 
 -14   0   6       57.44      114.75     73.40 o 
 -13   0   6        2.43       -5.31     56.52 o 
 -12   0   6      370.13      293.41     82.50 o 
 -11   0   6      289.77      437.37     83.83 o 
 -10   0   6       40.03       26.74     29.35 o 
  -9   0   6        1.49       25.97     28.30 o 
  -8   0   6      132.07      219.57     33.38 o 
  -7   0   6      577.03      660.59     68.75 o 
  -6   0   6     4094.37     4856.43    623.43 o 
  -5   0   6     6417.10     4801.30    690.86 o 
  -4   0   6      118.15       75.38     16.12 o 
   1   0   6     1868.74     2154.77     95.31 o 
   2   0   6       90.92       68.66     12.71 o 
   3   0   6       34.06      117.16     17.82 o 
   4   0   6      388.21      331.75     28.84 o 
   5   0   6       46.42       83.47     20.95 o 
   6   0   6       84.26       46.03     20.93 o 
   7   0   6       34.95       19.66     21.90 o 
   8   0   6       27.54        7.49     25.14 o 
   9   0   6       12.59        9.70     29.43 o 
  10   0   6        7.61       21.81     51.97 o 
  11   0   6       28.43       91.42     62.02 o 
 -14   1   6        0.00       33.55     51.17 o 
 -13   1   6       62.19       81.00     45.77 o 
 -12   1   6      153.05      140.82     47.10 o 
 -11   1   6       68.42       37.60     29.67 o 
 -10   1   6      136.47      172.19     32.32 o 
  -9   1   6      320.66      268.39     33.46 o 
  -8   1   6       14.48       19.60     14.43 o 
  -7   1   6      508.55      523.84     29.02 o 
  -3   1   6     3554.93     4997.52    301.17 o 
  -2   1   6     4830.44     5925.73    299.13 o 
  -1   1   6     2208.02     2288.09     72.93 o 
   0   1   6    19635.42    22136.20   1257.05 o 
   1   1   6    15430.20    16546.24    876.00 o 
   2   1   6     5112.69     5013.58    289.14 o 
   3   1   6     2088.81     2336.82     91.49 o 
   5   1   6      292.06      241.90     20.80 o 
   6   1   6       80.66       97.17     16.82 o 
   7   1   6      712.15      657.50     36.77 o 
   8   1   6     1357.45     1385.53     98.39 o 
   9   1   6       11.32        3.68     25.19 o 
  10   1   6       89.46       75.21     32.62 o 
  11   1   6        1.32       64.87     58.99 o 
  12   1   6        9.46        3.98     56.33 o 
 -13   2   6       74.99      101.23     46.49 o 
 -12   2   6      188.42      213.36     42.08 o 
 -11   2   6        0.09       -4.17     25.19 o 
 -10   2   6      193.61      211.46     35.34 o 
  -9   2   6      202.68      213.96     32.00 o 
  -8   2   6      427.00      435.54     44.95 o 
  -7   2   6       26.05       10.56     12.99 o 
  -6   2   6      514.54      425.75     23.57 o 
  -5   2   6     2550.30     3315.24    219.28 o 
  -2   2   6     1800.27     2541.26    181.83 o 
  -1   2   6       18.48       47.23      8.51 o 
   1   2   6    15626.64    17866.01    677.08 o 
   2   2   6        4.02       35.29      8.66 o 
   3   2   6     2100.94     1753.01     79.86 o 
   4   2   6     2436.01     2541.56    131.39 o 
   5   2   6      142.26      152.67     18.19 o 
   6   2   6      259.83      263.09     23.93 o 
   7   2   6      324.06      235.90     24.88 o 
   8   2   6      167.92      194.50     30.70 o 
   9   2   6      203.70      271.28     39.37 o 
  10   2   6      242.21      366.31     57.15 o 
  11   2   6       99.55      119.78     49.03 o 
  12   2   6        9.71       35.09     72.07 o 
 -13   3   6        7.21       51.31     38.33 o 
 -12   3   6       20.71        7.77     31.91 o 
 -11   3   6        9.10        7.02     27.32 o 
 -10   3   6       73.63       92.56     30.01 o 
  -9   3   6      109.74       94.07     27.90 o 
  -8   3   6       77.03       84.53     24.80 o 
  -7   3   6      156.96      148.02     24.49 o 
  -6   3   6     1646.21     1943.08    100.06 o 
  -5   3   6      106.82      106.95     19.60 o 
  -4   3   6    10201.45    11609.95    719.70 o 
  -3   3   6     2426.80     2334.83     69.62 o 
  -2   3   6       32.06       16.50      7.84 o 
   0   3   6     3803.36     3892.70    122.29 o 
   1   3   6       10.25       13.84     11.51 o 
   2   3   6     3610.02     3993.24    348.43 o 
   3   3   6       17.45       38.70      9.82 o 
   4   3   6      875.39     1007.96     40.10 o 
   5   3   6      631.98      672.14     31.94 o 
   6   3   6      925.07      912.33     51.03 o 
   7   3   6       35.28       51.55     22.67 o 
   8   3   6      213.80      282.59     37.70 o 
   9   3   6      204.01      195.97     45.86 o 
  10   3   6       16.12       46.74     38.73 o 
  11   3   6       14.78        6.01     41.58 o 
  12   3   6       10.02       47.84     56.99 o 
 -13   4   6       35.05       63.54     40.24 o 
 -12   4   6       16.96        9.69     30.79 o 
 -11   4   6        0.93       -1.61     27.97 o 
 -10   4   6        3.26        0.47     25.49 o 
  -9   4   6      111.84      106.44     30.19 o 
  -8   4   6      516.51      453.09     41.92 o 
  -7   4   6      126.26      138.31     25.11 o 
  -6   4   6       54.73       75.96     20.35 o 
  -5   4   6        0.52        7.79     14.54 o 
  -4   4   6     1118.38     1192.42     50.44 o 
  -3   4   6       16.56        8.02      8.58 o 
  -2   4   6        1.14        2.47      9.21 o 
  -1   4   6     1092.50     1154.24     38.41 o 
   0   4   6    15556.10    14927.76    175.51 o 
   1   4   6       75.43      156.66     19.94 o 
   2   4   6     3924.38     4834.13    196.20 o 
   3   4   6    12368.25    11648.67    818.07 o 
   4   4   6      912.47      906.99     69.84 o 
   5   4   6       11.86       24.13     12.12 o 
   6   4   6      875.12      836.47     40.69 o 
   7   4   6       78.67       55.56     26.04 o 
   8   4   6        4.14       -6.95     29.62 o 
   9   4   6        1.82       16.76     35.42 o 
  10   4   6        2.40        8.25     35.00 o 
  11   4   6        4.04       21.08     42.36 o 
 -12   5   6       30.81       90.65     37.32 o 
 -11   5   6       89.88      116.02     36.00 o 
 -10   5   6      117.81      123.68     35.95 o 
  -9   5   6      247.10      211.52     36.59 o 
  -8   5   6        3.76        7.19     22.16 o 
  -7   5   6      676.93      563.77     44.54 o 
  -6   5   6     1032.35     1058.11     56.62 o 
  -5   5   6       45.26       80.04     19.97 o 
  -4   5   6     1641.57     1516.81     73.99 o 
  -3   5   6       70.56       22.86     12.90 o 
  -2   5   6      311.24      368.28     24.85 o 
  -1   5   6     1695.22     1713.30     51.91 o 
   0   5   6     1806.72     1725.02     66.55 o 
   1   5   6       78.15      118.84     19.26 o 
   2   5   6      214.42      204.03     25.07 o 
   3   5   6     3942.73     3604.07    282.62 o 
   4   5   6       38.42       27.65     15.62 o 
   5   5   6      296.82      293.92     26.38 o 
   6   5   6      803.45      832.90     53.65 o 
   7   5   6      501.03      468.19     90.09 o 
   8   5   6      104.73       86.52     55.10 o 
   9   5   6       76.03       61.82     39.19 o 
  10   5   6       22.27       35.36     39.83 o 
  11   5   6        0.48       35.12     52.34 o 
 -12   6   6        0.13       40.23     50.95 o 
 -11   6   6        4.03       25.78     32.93 o 
 -10   6   6       60.51       84.29     32.18 o 
  -9   6   6       10.39       32.45     27.20 o 
  -8   6   6       45.70       28.38     24.06 o 
  -7   6   6       75.66       55.99     25.22 o 
  -6   6   6       31.04       49.15     21.51 o 
  -5   6   6      653.60      554.78     52.64 o 
  -4   6   6      365.49      468.56     46.39 o 
  -3   6   6     1082.22     1090.20     50.70 o 
  -2   6   6      269.94      311.74     26.74 o 
  -1   6   6       96.07      106.96     18.96 o 
   0   6   6      875.60      837.88     52.41 o 
   1   6   6      423.55      399.49     32.37 o 
   2   6   6      324.92      306.05     29.19 o 
   3   6   6      301.09      287.79     25.89 o 
   4   6   6      219.90      291.73     39.13 o 
   5   6   6      111.39       69.82     24.08 o 
   6   6   6      175.10      174.17     39.86 o 
   7   6   6       64.20       88.66     37.79 o 
   8   6   6       71.54      117.30     42.89 o 
   9   6   6       22.15       23.14     35.79 o 
  10   6   6       31.81       45.78     48.42 o 
 -11   7   6       31.15      132.34     52.44 o 
 -10   7   6        2.77       23.86     31.07 o 
  -9   7   6        2.13       33.64     30.92 o 
  -8   7   6       64.26       69.75     29.80 o 
  -7   7   6       45.24       73.73     37.27 o 
  -6   7   6       40.17       71.91     34.00 o 
  -5   7   6       26.58       51.03     27.89 o 
  -4   7   6       73.68       54.18     26.50 o 
  -3   7   6        0.64       15.54     21.63 o 
  -2   7   6      946.79      981.05     64.41 o 
  -1   7   6      232.54      279.98     28.06 o 
   0   7   6      107.82      126.64     22.15 o 
   1   7   6        0.67        0.95     17.26 o 
   2   7   6      183.15      212.69     43.69 o 
   3   7   6      152.47      209.39     26.50 o 
   4   7   6       87.62      122.26     23.22 o 
   5   7   6      188.39      169.79     41.21 o 
   6   7   6      259.48      277.07     60.88 o 
   7   7   6       55.07       37.09     35.06 o 
   8   7   6        0.82       44.78     36.98 o 
   9   7   6        0.03       49.88     46.62 o 
  10   7   6       52.85      102.18     54.14 o 
 -10   8   6        0.83       54.69     46.29 o 
  -9   8   6       75.69       75.14     46.38 o 
  -8   8   6       33.43       74.33     49.03 o 
  -7   8   6       62.72      108.06     41.54 o 
  -6   8   6        2.73       14.57     28.19 o 
  -5   8   6       64.78       68.92     33.17 o 
  -4   8   6      230.17      236.51     58.61 o 
  -3   8   6       71.83       93.52     31.11 o 
  -2   8   6      663.04      577.54     54.49 o 
  -1   8   6     1097.72     1082.78     55.20 o 
   0   8   6        1.18       11.32     17.78 o 
   1   8   6      124.28      162.51     33.68 o 
   2   8   6      126.90      115.64     25.91 o 
   3   8   6      462.41      438.06     37.94 o 
   4   8   6        0.42        6.14     31.50 o 
   5   8   6       10.30       20.55     32.44 o 
   6   8   6      123.54      148.88     43.25 o 
   7   8   6       70.28      128.36     45.46 o 
   8   8   6       19.10       76.58     43.97 o 
   9   8   6        0.01       61.17     49.00 o 
  -9   9   6       13.91       69.78     48.50 o 
  -8   9   6       29.12       34.20     39.04 o 
  -7   9   6       36.80       74.04     40.78 o 
  -6   9   6        3.37       -1.54     30.03 o 
  -5   9   6       55.74       44.00     45.71 o 
  -4   9   6      218.85      212.62     41.72 o 
  -3   9   6        5.11        2.89     27.26 o 
  -2   9   6      167.82      128.81     34.52 o 
  -1   9   6        9.35        6.10     24.28 o 
   0   9   6      240.70      228.27     32.27 o 
   1   9   6        0.68       -1.30     20.47 o 
   2   9   6      158.86      167.16     27.06 o 
   3   9   6      122.93      101.40     37.78 o 
   4   9   6       32.48       23.83     32.84 o 
   5   9   6       15.97        9.45     31.40 o 
   6   9   6       32.40       74.98     42.02 o 
   7   9   6       16.57       55.16     43.71 o 
   8   9   6        8.06       92.25     52.45 o 
  -8  10   6        7.87       49.97     48.71 o 
  -7  10   6       21.86       50.26     42.24 o 
  -6  10   6       50.77       74.35     54.24 o 
  -5  10   6       15.07        6.16     31.93 o 
  -4  10   6       30.85       30.44     29.39 o 
  -3  10   6        3.99        7.72     31.99 o 
  -2  10   6        4.87        8.26     29.68 o 
  -1  10   6       34.54       41.74     34.52 o 
   0  10   6       19.57       30.84     31.22 o 
   1  10   6        1.47        7.89     24.21 o 
   2  10   6       22.03       15.04     31.32 o 
   3  10   6      125.72      140.66     44.83 o 
   4  10   6       38.53       47.58     40.94 o 
   5  10   6        8.85       10.02     36.85 o 
   6  10   6       33.09       74.37     46.02 o 
   7  10   6        0.35       76.17     45.37 o 
  -6  11   6        9.77       -5.44     40.09 o 
  -5  11   6       12.71        6.27     33.73 o 
  -4  11   6        0.14      -14.53     40.30 o 
  -3  11   6        7.76       45.26     36.81 o 
  -2  11   6        0.17        5.82     29.76 o 
  -1  11   6        8.15       13.92     30.62 o 
   1  11   6       21.47       62.97     54.62 o 
   2  11   6       11.81       15.55     44.19 o 
   3  11   6       17.48       45.95     44.10 o 
   4  11   6       26.11       53.45     45.62 o 
   5  11   6       31.45       92.07     54.13 o 
  -3  12   6       11.10      -21.45     38.94 o 
  -2  12   6       16.95       25.92     39.23 o 
   1  12   6       26.98       -1.14     58.04 o 
   2  12   6        1.04       15.74     65.43 o 
 -14   1   7        0.80       47.62     50.74 o 
 -13   1   7       25.14       78.26     48.57 o 
 -12   1   7      156.44      180.64     47.92 o 
 -11   1   7       14.04       23.12     31.25 o 
 -10   1   7      722.98      716.18     76.58 o 
  -9   1   7      247.38      237.91     32.44 o 
  -8   1   7       96.68      121.73     19.03 o 
  -7   1   7        3.19       16.98     13.93 o 
  -6   1   7     3412.91     2647.07    202.75 o 
   0   1   7    23206.56    29578.64   1746.43 o 
   1   1   7     6353.66     7148.00    363.07 o 
   2   1   7     4786.06     6406.80    408.75 o 
   4   1   7     2074.14     2318.32    103.66 o 
   6   1   7       30.90       13.91     17.19 o 
   7   1   7      479.01      581.11     35.11 o 
   8   1   7      298.37      446.81     35.08 o 
   9   1   7      378.20      310.76     39.93 o 
  10   1   7      162.75       84.98     41.44 o 
  11   1   7        0.96        1.03     38.30 o 
  12   1   7        2.75        8.35     64.11 o 
 -13   2   7       52.99       81.96     42.38 o 
 -12   2   7      151.48      192.51     45.47 o 
 -11   2   7       26.36        4.44     29.17 o 
 -10   2   7       51.88       57.36     28.33 o 
  -9   2   7      132.90      135.24     28.46 o 
  -8   2   7       38.89       12.85     18.08 o 
  -7   2   7       50.85       54.50     16.74 o 
  -6   2   7     1539.67     1664.84    107.40 o 
  -5   2   7     1426.38     1257.66     57.82 o 
  -3   2   7     1563.75     1231.45     88.21 o 
  -2   2   7     7745.43     7979.57    289.59 o 
  -1   2   7     7047.46     7876.48    318.55 o 
   0   2   7      886.99      765.06     21.59 o 
   1   2   7     3290.79     3810.68    260.34 o 
   2   2   7     6167.33     6672.89    302.61 o 
   3   2   7      107.02       94.90     11.11 o 
   4   2   7        0.87       19.76     10.32 o 
   5   2   7      316.46      257.45     21.30 o 
   6   2   7       26.85       53.34     15.82 o 
   7   2   7      247.30      281.89     26.79 o 
   8   2   7      339.52      350.50     38.59 o 
   9   2   7      569.93      494.98     47.46 o 
  10   2   7       62.46       58.47     32.67 o 
  11   2   7      107.88       98.06     68.47 o 
  12   2   7        3.94       25.60     64.49 o 
 -13   3   7        7.55       17.03     34.97 o 
 -12   3   7        0.03      -22.93     26.09 o 
 -11   3   7       36.44       81.00     33.10 o 
 -10   3   7        0.13       -8.55     23.81 o 
  -9   3   7       55.89       71.90     25.65 o 
  -8   3   7       88.16       74.74     23.61 o 
  -6   3   7        0.43       17.52     16.24 o 
  -5   3   7        2.89        3.71     13.18 o 
  -4   3   7      690.25      736.11     52.75 o 
  -3   3   7        5.11        7.13     11.79 o 
  -2   3   7       90.52       61.59     10.79 o 
  -1   3   7     2023.16     2106.42     46.14 o 
   0   3   7     3631.81     3294.45     76.61 o 
   1   3   7     6057.25     6679.04    367.87 o 
   2   3   7       61.11      127.06     17.14 o 
   4   3   7      740.21      731.07     27.72 o 
   5   3   7      105.95       91.82     14.63 o 
   6   3   7     1887.91     1932.57     93.68 o 
   7   3   7      110.07      107.33     26.56 o 
   8   3   7     1200.82     1055.18     61.76 o 
   9   3   7       90.39      130.81     33.48 o 
  10   3   7      112.33      141.48     43.81 o 
  11   3   7       13.00       81.67     49.11 o 
  12   3   7       66.54       18.21     84.21 o 
 -13   4   7        0.69       22.86     37.91 o 
 -12   4   7       32.75       73.02     31.36 o 
 -11   4   7       13.96       38.03     29.72 o 
 -10   4   7       88.42      108.78     30.92 o 
  -9   4   7      277.34      265.47     38.06 o 
  -8   4   7     1240.08     1143.07     62.90 o 
  -7   4   7      297.09      221.61     30.08 o 
  -6   4   7       27.60       18.29     17.85 o 
  -5   4   7      295.80      323.37     30.42 o 
  -4   4   7      248.16      313.55     28.18 o 
  -3   4   7     1493.05     1531.74     85.43 o 
  -2   4   7     2397.14     2241.80     64.79 o 
  -1   4   7     1217.77     1304.46     49.23 o 
   0   4   7     2543.90     2281.66     66.17 o 
   1   4   7     4122.12     4309.33    224.67 o 
   2   4   7      457.31      479.54     49.65 o 
   3   4   7      137.72       84.85     17.27 o 
   4   4   7     1497.49     1383.60     49.43 o 
   5   4   7       72.83      106.53     15.93 o 
   6   4   7      171.27      184.32     23.92 o 
   7   4   7      285.26      303.31     37.24 o 
   8   4   7       21.58        9.60     32.43 o 
   9   4   7       54.08       59.41     39.42 o 
  10   4   7       24.68       85.46     42.25 o 
  11   4   7       14.13       20.82     43.11 o 
 -12   5   7        1.74       30.03     36.58 o 
 -11   5   7       30.41       83.59     33.03 o 
 -10   5   7      138.41      122.95     33.27 o 
  -9   5   7        9.21       16.71     24.70 o 
  -8   5   7        1.89      -12.32     20.18 o 
  -7   5   7      227.08      224.98     31.76 o 
  -6   5   7      109.04       70.72     22.25 o 
  -5   5   7      125.42       54.88     19.18 o 
  -4   5   7        0.02        4.01     18.01 o 
  -3   5   7     1592.83     1461.01     85.20 o 
  -2   5   7     1531.74     1352.94     45.45 o 
  -1   5   7        8.08       49.21     14.16 o 
   0   5   7      158.16      133.99     16.56 o 
   1   5   7       68.43       49.33     16.12 o 
   2   5   7       83.20       94.96     19.39 o 
   3   5   7     1144.33     1247.73     85.47 o 
   4   5   7      943.02      960.14     85.88 o 
   5   5   7      355.04      375.62     37.17 o 
   6   5   7     2401.87     2477.15    173.48 o 
   7   5   7       57.86       37.18     31.02 o 
   8   5   7        2.61       13.29     34.19 o 
   9   5   7        0.42       25.93     36.50 o 
  10   5   7        0.02       55.00     42.73 o 
  11   5   7      138.84      149.12     55.05 o 
 -12   6   7       25.06       55.96     37.37 o 
 -11   6   7        6.88        2.01     31.15 o 
 -10   6   7      122.78       92.35     32.84 o 
  -9   6   7      115.94      103.20     31.89 o 
  -8   6   7        6.09        7.17     22.35 o 
  -7   6   7       62.19       40.94     24.60 o 
  -6   6   7       12.13       18.82     21.34 o 
  -5   6   7        1.29       -5.60     21.56 o 
  -4   6   7       40.49       45.27     21.82 o 
  -3   6   7     1223.39     1158.58     45.84 o 
  -2   6   7      299.69      308.93     26.31 o 
  -1   6   7     1444.65     1504.47     54.36 o 
   0   6   7     1362.15     1275.25     50.64 o 
   1   6   7      323.25      279.46     28.93 o 
   2   6   7      247.70      259.15     28.90 o 
   3   6   7      420.00      480.27     32.02 o 
   4   6   7      616.51      642.17     54.18 o 
   5   6   7      235.80      236.21     34.44 o 
   6   6   7      434.26      340.74     51.97 o 
   7   6   7       10.41       22.80     31.36 o 
   8   6   7      140.19      223.51     50.19 o 
   9   6   7      131.92      223.57     51.29 o 
  10   6   7      110.97      144.63     54.88 o 
 -11   7   7       56.29       85.53     36.92 o 
 -10   7   7       88.51      124.28     37.46 o 
  -9   7   7      549.02      557.66     55.68 o 
  -8   7   7        7.15        0.35     23.53 o 
  -7   7   7      278.43      305.50     49.62 o 
  -6   7   7       94.76       86.01     34.39 o 
  -5   7   7      353.21      372.59     47.37 o 
  -4   7   7      169.16      179.80     47.99 o 
  -3   7   7        0.04       -1.30     18.90 o 
  -2   7   7      176.75      184.74     24.55 o 
  -1   7   7     2094.58     2100.97    104.75 o 
   0   7   7      163.11      143.12     23.52 o 
   1   7   7       13.91       19.53     17.92 o 
   2   7   7      286.60      322.41     32.28 o 
   3   7   7        0.24       19.16     16.68 o 
   4   7   7      384.91      350.97     32.31 o 
   5   7   7      451.98      413.74     56.26 o 
   6   7   7      148.55      133.27     40.08 o 
   7   7   7       55.40       29.87     36.60 o 
   8   7   7       18.08       39.96     40.45 o 
   9   7   7        0.87       24.99     47.61 o 
  10   7   7       34.98       71.17     52.31 o 
 -10   8   7        3.05       27.35     34.41 o 
  -9   8   7       21.15       48.76     60.79 o 
  -8   8   7       39.65       39.39     35.10 o 
  -7   8   7        4.36       -5.98     33.04 o 
  -6   8   7        3.33       34.27     30.14 o 
  -5   8   7       40.11       28.13     28.67 o 
  -4   8   7        8.49       15.75     25.48 o 
  -3   8   7      164.66      176.48     36.08 o 
  -2   8   7      263.89      247.99     39.39 o 
  -1   8   7      771.21      852.42     54.08 o 
   0   8   7      204.74      187.41     28.46 o 
   1   8   7       54.51       66.37     23.52 o 
   2   8   7       72.77       97.16     25.30 o 
   3   8   7      141.23      188.26     33.23 o 
   4   8   7      385.91      406.72     55.72 o 
   5   8   7      567.93      560.73     86.58 o 
   6   8   7        2.95       25.98     35.54 o 
   7   8   7       20.37      103.97     40.10 o 
   8   8   7        5.03       22.56     50.17 o 
   9   8   7        2.17      100.40     53.10 o 
  -9   9   7       18.39       64.53     47.72 o 
  -8   9   7       39.85       96.77     44.19 o 
  -7   9   7        4.64       44.48     39.05 o 
  -6   9   7        0.24       10.22     31.52 o 
  -5   9   7      107.68      121.97     39.98 o 
  -4   9   7       11.39       21.40     32.05 o 
  -3   9   7       71.10       73.93     31.72 o 
  -2   9   7       19.83       37.82     32.62 o 
  -1   9   7       23.92       33.72     27.14 o 
   0   9   7       11.31       13.80     20.92 o 
   1   9   7        1.51       11.49     21.61 o 
   2   9   7       29.90       51.08     23.24 o 
   3   9   7      486.43      585.95     65.23 o 
   4   9   7       17.24       21.23     34.54 o 
   5   9   7        1.69       21.60     34.00 o 
   6   9   7       64.20       90.63     41.47 o 
   7   9   7        7.79       41.55     41.65 o 
   8   9   7        4.24       66.33     51.46 o 
  -8  10   7        9.72       40.56     45.01 o 
  -7  10   7       39.35       62.02     54.81 o 
  -6  10   7       72.10      108.70     40.91 o 
  -5  10   7       20.52       41.20     32.52 o 
  -4  10   7       57.03       61.77     32.47 o 
  -3  10   7      146.68      102.78     37.10 o 
  -2  10   7        4.09       10.40     28.34 o 
  -1  10   7        0.53        2.58     25.28 o 
   0  10   7        8.42       31.11     44.95 o 
   1  10   7       95.01      140.32     40.27 o 
   2  10   7      146.22      216.53     48.01 o 
   3  10   7       47.43       29.17     36.43 o 
   4  10   7       19.39       55.79     40.34 o 
   5  10   7       16.76       49.55     42.45 o 
   6  10   7        2.50       34.71     42.27 o 
  -6  11   7        0.07       53.60     43.52 o 
  -5  11   7        0.05        3.61     36.66 o 
  -4  11   7       11.68       21.56     34.91 o 
  -3  11   7        3.03       22.94     32.47 o 
  -2  11   7        3.56       23.40     31.46 o 
  -1  11   7       20.90       60.88     52.73 o 
   0  11   7        7.75       15.17     50.64 o 
   1  11   7       13.27       27.31     45.71 o 
   2  11   7        1.77       39.45     50.26 o 
   3  11   7        2.15       30.96     46.66 o 
   4  11   7        0.00        5.34     46.93 o 
   5  11   7        2.07       -1.44     47.33 o 
  -3  12   7        1.57        2.17     45.42 o 
  -2  12   7       47.14       65.81     61.64 o 
   0  12   7        9.33       10.43     55.00 o 
   1  12   7        3.44        3.98     55.19 o 
   2  12   7        2.62      -29.78     59.18 o 
 -14   0   8       11.13       76.44     71.88 o 
 -13   0   8       50.86       73.40     65.06 o 
 -12   0   8      465.52      563.87    100.90 o 
 -11   0   8      318.04      350.12     83.45 o 
 -10   0   8       11.45      -13.66     46.47 o 
  -9   0   8     1411.75     1454.74    153.82 o 
  -8   0   8      253.47      226.67     44.57 o 
  -7   0   8        1.74       17.57     21.05 o 
   1   0   8      226.82      289.38     26.08 o 
   3   0   8       83.94       42.35     18.87 o 
   4   0   8        0.05       13.73     17.35 o 
   5   0   8        0.25       58.95     23.42 o 
   6   0   8      163.80       72.63     36.98 o 
   7   0   8       87.55       39.83     25.48 o 
   8   0   8      139.73      268.86     80.99 o 
   9   0   8       89.96       46.47     51.02 o 
  10   0   8       11.03       32.43     55.57 o 
  11   0   8        1.90       -8.35     54.62 o 
  12   0   8        3.37      -14.41     65.43 o 
 -14   1   8       18.97       26.82     46.87 o 
 -13   1   8       14.73       15.78     39.64 o 
 -12   1   8       27.82       41.72     37.24 o 
 -11   1   8      684.28      635.03     78.90 o 
 -10   1   8      673.66      708.53     51.85 o 
  -9   1   8     1109.34     1169.96     60.98 o 
  -8   1   8      123.51      102.90     18.20 o 
  -7   1   8     1291.73     1547.35     99.13 o 
  -4   1   8      196.83      123.32     11.46 o 
  -3   1   8    15543.81    18042.69    925.55 o 
  -2   1   8    37159.01    43067.70   1712.04 o 
  -1   1   8    47388.17    52787.48   1951.83 o 
   0   1   8      483.41      383.16     22.59 o 
   1   1   8     4330.43     4627.97    260.13 o 
   2   1   8     7869.07     8103.88    363.54 o 
   3   1   8       17.38        8.68      9.12 o 
   5   1   8      919.92      881.00     55.11 o 
   6   1   8      151.66      167.45     20.86 o 
   7   1   8       10.94       29.96     17.53 o 
   8   1   8      561.10      546.48     45.85 o 
   9   1   8       13.32       26.60     28.17 o 
  10   1   8        0.03       -1.77     37.58 o 
  11   1   8       13.18       34.42     42.16 o 
  12   1   8        6.52        0.19     62.40 o 
 -13   2   8       50.77       52.41     43.30 o 
 -12   2   8       51.54       60.41     42.72 o 
 -11   2   8       14.22       41.22     30.11 o 
 -10   2   8      379.26      344.53     52.46 o 
  -9   2   8       17.21       29.67     21.29 o 
  -8   2   8       19.61       14.10     18.12 o 
  -7   2   8      976.64     1117.06     48.39 o 
  -6   2   8      336.28      482.58     31.19 o 
  -5   2   8     1657.75     1887.22    132.85 o 
  -1   2   8    17676.82    17799.86    866.28 o 
   0   2   8        0.48        8.90      7.72 o 
   1   2   8     1873.02     2401.32    171.84 o 
   2   2   8      939.03      919.14     40.20 o 
   3   2   8     4824.64     5357.83    268.01 o 
   4   2   8      175.36      151.52     14.68 o 
   5   2   8     1007.01     1124.41     51.65 o 
   6   2   8      177.21      216.02     22.48 o 
   7   2   8      164.85      112.67     25.99 o 
   8   2   8       69.09       16.72     23.57 o 
   9   2   8      462.38      407.55     45.63 o 
  10   2   8       19.38       22.41     31.15 o 
  11   2   8       36.33       44.00     60.12 o 
  12   2   8        0.86       15.17     78.52 o 
 -13   3   8       16.16       15.49     39.40 o 
 -12   3   8       10.36       62.18     31.91 o 
 -11   3   8      121.47      161.48     36.34 o 
 -10   3   8      294.22      333.90     42.56 o 
  -9   3   8       41.17       84.44     26.77 o 
  -8   3   8       96.10       47.85     22.60 o 
  -7   3   8     1487.40     1284.96    105.82 o 
  -6   3   8     1348.69     1400.84     84.05 o 
  -5   3   8      784.00      887.06     68.26 o 
  -4   3   8      127.90      128.41     19.18 o 
  -3   3   8      209.40      169.09     19.20 o 
   0   3   8      523.88      570.11     22.39 o 
   1   3   8      672.64      688.63     23.73 o 
   2   3   8      100.99      100.01     17.20 o 
   3   3   8       51.82       28.68      9.89 o 
   4   3   8      278.96      300.69     19.46 o 
   5   3   8      109.47       99.70     15.13 o 
   6   3   8       31.05       17.02     20.26 o 
   7   3   8      239.93      296.53     35.07 o 
   8   3   8      375.13      409.69     44.08 o 
   9   3   8       20.07       -6.69     27.62 o 
  10   3   8       94.65       89.96     44.44 o 
  11   3   8        5.33        6.45     55.95 o 
 -13   4   8      124.39      163.58     45.31 o 
 -12   4   8        0.57        4.79     32.75 o 
 -11   4   8      122.32       90.97     35.70 o 
 -10   4   8        8.99       28.83     28.78 o 
  -9   4   8        6.97       13.19     23.34 o 
  -8   4   8       64.06       95.80     26.68 o 
  -7   4   8      380.32      357.33     35.69 o 
  -6   4   8      473.55      427.19     36.08 o 
  -5   4   8      111.95       96.58     19.92 o 
  -4   4   8      217.41      197.44     24.27 o 
  -3   4   8        4.49        0.02      8.48 o 
  -2   4   8     1198.65     1243.40     39.56 o 
  -1   4   8        0.98       40.29     12.54 o 
   0   4   8     3529.11     3722.11     62.63 o 
   1   4   8       27.36        4.13     15.01 o 
   2   4   8      741.07      746.92     45.51 o 
   3   4   8     5911.73     6256.06    364.91 o 
   4   4   8     3353.06     3490.41    181.67 o 
   5   4   8       28.26       10.21     14.79 o 
   6   4   8        0.48      -10.41     16.03 o 
   7   4   8       67.16       85.51     27.93 o 
   8   4   8       43.24       61.32     27.52 o 
   9   4   8       15.13       18.32     37.90 o 
  10   4   8        2.16       28.95     43.20 o 
  11   4   8        1.98       33.57     46.54 o 
 -13   5   8        0.98       32.25     39.65 o 
 -12   5   8       13.79       38.10     34.10 o 
 -11   5   8        0.03        5.39     28.60 o 
 -10   5   8      188.72      168.04     37.19 o 
  -9   5   8       15.69       25.09     25.71 o 
  -8   5   8        3.35       -3.79     21.20 o 
  -7   5   8        0.09        0.64     19.07 o 
  -6   5   8      447.62      396.63     36.57 o 
  -5   5   8     1522.66     1448.26     62.34 o 
  -4   5   8       73.96       74.16     33.76 o 
  -3   5   8      551.91      565.82     30.97 o 
  -2   5   8        1.56       17.93     12.31 o 
  -1   5   8        1.66       19.94     11.88 o 
   0   5   8     3837.82     3940.91     87.64 o 
   1   5   8     3480.92     3703.43     86.96 o 
   2   5   8      197.38      238.55     26.22 o 
   3   5   8      849.47      958.63     70.73 o 
   4   5   8      906.42      871.25     59.68 o 
   5   5   8       51.43       28.82     17.48 o 
   6   5   8      561.64      583.73     48.71 o 
   7   5   8       23.92       29.67     27.55 o 
   8   5   8       19.78       15.08     33.71 o 
   9   5   8       34.88       27.77     38.16 o 
  10   5   8        6.16       16.62     41.48 o 
  11   5   8        0.98      -18.14     48.08 o 
 -12   6   8        4.05       53.24     37.28 o 
 -11   6   8        3.52       26.06     32.63 o 
 -10   6   8       20.12       52.13     32.10 o 
  -9   6   8        0.04       -5.21     23.88 o 
  -8   6   8      233.06      253.91     38.06 o 
  -7   6   8       28.51       37.74     23.61 o 
  -6   6   8     1150.76     1008.03     58.97 o 
  -5   6   8      650.37      535.29    108.01 o 
  -4   6   8      292.42      358.33     41.32 o 
  -3   6   8       39.64        0.50     18.24 o 
  -2   6   8       42.47       37.32     16.71 o 
  -1   6   8      132.25      174.92     21.59 o 
   0   6   8     1011.31     1050.74     41.11 o 
   1   6   8      176.47      195.20     26.14 o 
   2   6   8      463.24      459.84     44.64 o 
   3   6   8        3.40        8.58     14.09 o 
   4   6   8      367.01      425.43     38.11 o 
   5   6   8     1103.42      916.78    103.52 o 
   6   6   8       21.94       13.95     28.55 o 
   7   6   8      379.62      448.26     60.60 o 
   8   6   8       52.29       96.39     42.50 o 
   9   6   8      116.23      163.44     46.64 o 
  10   6   8       38.60       66.14     48.12 o 
 -11   7   8        6.57        2.17     33.07 o 
 -10   7   8        4.29        8.26     31.58 o 
  -9   7   8       94.72      118.99     34.87 o 
  -8   7   8        0.05       24.59     26.25 o 
  -7   7   8        5.86      -43.35     32.91 o 
  -6   7   8      313.33      318.26     48.33 o 
  -5   7   8      632.58      615.74     59.01 o 
  -4   7   8       65.29       67.13     27.33 o 
  -3   7   8      562.18      495.31     62.30 o 
  -2   7   8       42.05       33.44     20.63 o 
  -1   7   8       37.77       72.85     20.48 o 
   0   7   8       37.76       31.71     15.10 o 
   1   7   8       31.99       25.37     18.10 o 
   2   7   8        3.14       15.02     18.43 o 
   3   7   8      911.96      860.62     55.57 o 
   4   7   8      262.80      281.12     40.68 o 
   5   7   8       92.26       25.69     30.89 o 
   6   7   8       27.32       14.10     34.35 o 
   7   7   8       37.58       56.83     38.99 o 
   8   7   8        6.78       53.16     41.42 o 
   9   7   8        4.38       69.20     48.90 o 
 -10   8   8        2.67       59.11     34.70 o 
  -9   8   8        3.60       12.96     41.46 o 
  -8   8   8        1.26       35.76     35.59 o 
  -7   8   8        0.97      -10.67     30.03 o 
  -6   8   8       32.20       12.45     29.31 o 
  -5   8   8        7.66        5.32     27.48 o 
  -4   8   8      677.89      653.34     62.35 o 
  -3   8   8        7.44       14.27     24.65 o 
  -2   8   8      363.28      348.34     44.86 o 
  -1   8   8      124.65      153.54     33.45 o 
   0   8   8       16.80       27.72     19.59 o 
   1   8   8        0.90       -4.74     15.32 o 
   2   8   8       21.01       39.00     23.15 o 
   3   8   8      177.12      205.13     28.01 o 
   4   8   8        5.31       15.96     43.34 o 
   5   8   8        6.08        2.34     30.36 o 
   6   8   8        4.85       14.32     45.90 o 
   7   8   8       83.04      127.01     42.97 o 
   8   8   8       11.55       65.67     47.18 o 
   9   8   8        0.05        8.12     42.76 o 
  -9   9   8       16.29       36.97     45.94 o 
  -8   9   8       26.43       62.73     39.64 o 
  -7   9   8       32.48       88.91     39.19 o 
  -6   9   8       92.89       97.11     38.99 o 
  -5   9   8       34.11       42.35     31.66 o 
  -4   9   8        0.96      -10.17     24.85 o 
  -3   9   8        0.42        0.42     24.69 o 
  -2   9   8       92.54      122.25     39.73 o 
  -1   9   8       29.71       46.25     27.63 o 
   0   9   8       53.99       59.80     29.87 o 
   1   9   8      218.18      188.13     32.18 o 
   2   9   8       62.49       94.80     27.53 o 
   3   9   8       32.37       18.23     32.11 o 
   4   9   8       14.96        2.95     33.37 o 
   5   9   8       14.60       82.65     39.56 o 
   6   9   8      156.18      228.15     54.92 o 
   7   9   8       58.53       79.42     45.39 o 
   8   9   8        5.31       22.33     46.79 o 
  -8  10   8        0.80       46.28     67.14 o 
  -7  10   8        9.19       68.45     44.27 o 
  -6  10   8       34.09        9.18     33.75 o 
  -5  10   8        3.20      -25.74     36.80 o 
  -4  10   8       12.22       11.60     32.52 o 
  -3  10   8       18.83       35.14     30.78 o 
  -2  10   8        0.16       -1.51     28.48 o 
  -1  10   8       40.28       48.87     33.30 o 
   0  10   8       31.33       35.12     31.02 o 
   1  10   8        8.35       17.54     32.92 o 
   2  10   8        1.51        3.43     32.34 o 
   3  10   8       11.92       -2.14     33.83 o 
   4  10   8      118.37      161.27     47.73 o 
   5  10   8        1.31       51.53     44.26 o 
   6  10   8        2.97       32.46     44.81 o 
  -6  11   8       16.91        7.16     37.85 o 
  -5  11   8       28.49       54.75     39.85 o 
  -4  11   8       11.60       29.61     46.47 o 
  -3  11   8       43.91       50.95     34.85 o 
  -2  11   8       52.88       92.19     38.89 o 
  -1  11   8        2.16       11.57     49.31 o 
   0  11   8       12.65       14.57     35.87 o 
   1  11   8        0.85       34.52     53.11 o 
   2  11   8        1.83       13.09     46.47 o 
   3  11   8        8.38       85.52     47.14 o 
   4  11   8       10.95       62.25     47.74 o 
  -3  12   8        0.68        9.86     59.93 o 
  -2  12   8       62.43      110.57     69.61 o 
   0  12   8        0.62       41.35     65.06 o 
   1  12   8        7.94        4.17     63.35 o 
 -14   1   9        4.86       29.48     43.28 o 
 -13   1   9       49.97      112.47     48.81 o 
 -12   1   9       72.16       93.97     42.56 o 
 -11   1   9        0.31        7.51     35.51 o 
 -10   1   9       23.19       35.52     27.03 o 
  -9   1   9      116.70      115.76     27.89 o 
  -8   1   9      651.87      823.44     48.13 o 
  -7   1   9      178.62      211.22     16.68 o 
   0   1   9     3466.52     3492.49    243.68 o 
   2   1   9      121.61       85.66      9.85 o 
   3   1   9        3.59       11.44      8.95 o 
   4   1   9      633.14      552.51     31.79 o 
   5   1   9      163.31      127.52     17.41 o 
   6   1   9      347.99      483.86     33.07 o 
   7   1   9       20.94       55.07     22.61 o 
   8   1   9      508.93      636.86     79.61 o 
   9   1   9       10.95        6.99     34.66 o 
  10   1   9      197.66      237.89     50.74 o 
  11   1   9       23.23       47.36     42.77 o 
  12   1   9        2.66      -19.54     73.21 o 
 -14   2   9       14.96       70.43     47.47 o 
 -13   2   9       70.06       96.13     46.97 o 
 -12   2   9       14.35        7.56     33.39 o 
 -11   2   9        2.69       -0.68     26.09 o 
 -10   2   9        1.41      -10.74     24.51 o 
  -9   2   9      191.19      207.54     32.86 o 
  -8   2   9      196.91      244.65     30.20 o 
  -6   2   9       54.78       27.96     11.12 o 
  -4   2   9      606.45      502.31     53.99 o 
  -3   2   9      325.87      324.26     29.81 o 
  -2   2   9      578.92      651.02     21.12 o 
  -1   2   9    10443.66    12215.11    732.95 o 
   0   2   9     1871.13     2008.53     77.14 o 
   1   2   9     6846.29     8232.24    480.13 o 
   2   2   9       61.61       63.79     15.59 o 
   3   2   9        6.31       16.91      8.73 o 
   4   2   9        1.29        8.97     10.35 o 
   5   2   9      456.49      367.44     24.95 o 
   6   2   9      445.59      434.49     39.53 o 
   7   2   9     1064.20     1072.18     78.99 o 
   8   2   9       41.77       46.02     27.25 o 
   9   2   9      223.98      220.41     38.69 o 
  10   2   9        1.34       17.50     35.32 o 
  11   2   9        0.00       -4.55     62.40 o 
 -13   3   9       85.35      100.82     53.86 o 
 -12   3   9       23.02       27.67     31.71 o 
 -11   3   9       23.66       53.59     31.82 o 
 -10   3   9      576.72      647.53     53.80 o 
  -9   3   9       72.69       30.02     23.49 o 
  -8   3   9      157.49      136.68     32.98 o 
  -7   3   9      100.36      172.14     26.94 o 
  -6   3   9      248.63      307.74     30.67 o 
  -5   3   9      160.06       97.76     23.22 o 
  -4   3   9       13.31       20.24     13.54 o 
  -3   3   9      126.28      131.79     12.30 o 
  -2   3   9     1121.20     1124.96     44.43 o 
  -1   3   9      181.24      221.66     15.83 o 
   0   3   9     3259.26     3428.17     65.23 o 
   1   3   9     2275.63     2308.28     61.66 o 
   2   3   9        6.06       23.27     14.63 o 
   3   3   9        1.66        5.14     12.36 o 
   4   3   9       17.61       22.90     11.89 o 
   5   3   9        9.91       11.05     14.52 o 
   6   3   9        2.99       -3.68     18.93 o 
   7   3   9       64.77       48.31     27.40 o 
   8   3   9      640.60      623.27     51.90 o 
   9   3   9       10.20       48.48     31.13 o 
  10   3   9       12.22       13.75     39.69 o 
  11   3   9       10.15        3.03     67.52 o 
 -13   4   9       67.92      144.39     43.57 o 
 -12   4   9       14.43       64.11     32.80 o 
 -11   4   9       89.22      102.05     36.25 o 
 -10   4   9       78.78       39.83     28.73 o 
  -9   4   9        5.93       14.39     24.96 o 
  -8   4   9     1258.80     1087.58     85.60 o 
  -7   4   9      111.83      116.19     28.91 o 
  -6   4   9       48.91       91.72     21.20 o 
  -5   4   9     2216.81     1927.07     72.66 o 
  -4   4   9        7.93        3.09     13.36 o 
  -3   4   9       66.60       64.79     13.10 o 
  -2   4   9        1.92       14.56     10.90 o 
  -1   4   9      492.11      432.40     23.09 o 
   0   4   9      770.96      813.63     30.47 o 
   1   4   9      452.84      347.50     21.44 o 
   2   4   9     1364.77     1320.77     94.31 o 
   3   4   9     2559.12     2411.82    147.50 o 
   4   4   9     2911.59     2887.46    170.61 o 
   5   4   9      963.61      824.91     79.17 o 
   6   4   9      189.24      163.66     25.49 o 
   7   4   9      255.26      240.74     35.66 o 
   8   4   9      323.42      334.79     41.38 o 
   9   4   9       13.91       55.55     38.77 o 
  10   4   9      112.56      158.79     49.31 o 
  11   4   9        4.00       66.19     83.07 o 
 -13   5   9       22.54       42.34     40.19 o 
 -12   5   9       66.89       72.51     37.81 o 
 -11   5   9        0.98       12.09     30.20 o 
 -10   5   9      134.35      164.47     37.71 o 
  -9   5   9      125.64       81.88     30.43 o 
  -8   5   9       23.76       50.43     25.16 o 
  -7   5   9      594.13      652.57     48.71 o 
  -6   5   9       69.62       71.03     28.10 o 
  -5   5   9     1328.78     1326.80     83.35 o 
  -4   5   9      268.28      325.13     37.28 o 
  -3   5   9      589.77      679.19     31.43 o 
  -2   5   9      237.00      353.22     29.35 o 
  -1   5   9      429.09      510.31     26.92 o 
   0   5   9     2439.32     2367.36     63.12 o 
   1   5   9     1247.40     1289.91     56.15 o 
   2   5   9       44.11       32.25     17.47 o 
   3   5   9     1557.54     1422.76     93.79 o 
   4   5   9        0.07        0.31     14.78 o 
   5   5   9        3.19       19.97     18.58 o 
   6   5   9      456.18      491.03     46.29 o 
   7   5   9      393.34      387.72     43.28 o 
   8   5   9       96.05      121.96     40.88 o 
   9   5   9       61.35       88.22     40.96 o 
  10   5   9        0.86       35.91     44.56 o 
 -12   6   9       17.21       74.08     39.61 o 
 -11   6   9        0.22       -4.16     28.71 o 
 -10   6   9       43.79       23.18     29.07 o 
  -9   6   9        3.05       15.90     27.72 o 
  -8   6   9      168.08      158.10     32.52 o 
  -7   6   9       96.83      110.68     28.89 o 
  -6   6   9        0.95        5.31     21.24 o 
  -5   6   9        4.29        4.36     26.55 o 
  -4   6   9        9.64        9.49     20.64 o 
  -3   6   9        0.72       29.83     24.85 o 
  -2   6   9        0.77       14.64     14.37 o 
  -1   6   9      529.32      502.40     33.43 o 
   0   6   9       41.70       72.49     16.16 o 
   1   6   9        1.29        7.34     12.47 o 
   2   6   9      476.35      538.66     39.07 o 
   3   6   9      127.01      161.66     27.75 o 
   4   6   9     1151.77     1277.25     94.39 o 
   5   6   9     2312.34     2057.47     83.43 o 
   6   6   9       25.91        5.55     23.82 o 
   7   6   9      503.34      426.50     59.42 o 
   8   6   9      121.43       96.70     41.39 o 
   9   6   9        6.59       -8.26     40.42 o 
  10   6   9        1.91       25.86     48.42 o 
 -11   7   9       44.77      104.20     40.33 o 
 -10   7   9        3.20       51.22     33.41 o 
  -9   7   9       90.54      108.14     33.10 o 
  -8   7   9        3.83       -3.41     24.07 o 
  -7   7   9       15.56        3.94     31.14 o 
  -6   7   9      706.29      677.11     65.10 o 
  -5   7   9      163.79      175.23     38.67 o 
  -4   7   9       16.81       22.25     23.06 o 
  -3   7   9       33.95       43.38     24.11 o 
  -2   7   9      231.61      242.01     42.01 o 
  -1   7   9        0.32        5.20     16.35 o 
   0   7   9       21.91       12.46     14.42 o 
   1   7   9       63.34       56.37     16.45 o 
   2   7   9       13.36       20.67     18.49 o 
   3   7   9     1093.50     1246.39     79.47 o 
   4   7   9      983.89     1071.41     87.55 o 
   5   7   9       15.07       35.77     25.29 o 
   6   7   9      257.42      246.41     49.28 o 
   7   7   9      273.01      319.97     56.33 o 
   8   7   9       84.32      155.78     50.40 o 
   9   7   9       32.00       55.25     46.31 o 
 -10   8   9        4.21       22.78     34.55 o 
  -9   8   9       82.36       91.94     42.99 o 
  -8   8   9      139.98      135.01     43.05 o 
  -7   8   9        8.41       28.69     32.56 o 
  -6   8   9       26.06       33.31     33.59 o 
  -5   8   9      147.40      154.71     38.51 o 
  -4   8   9      312.72      307.26     47.80 o 
  -3   8   9      515.07      374.81     47.85 o 
  -2   8   9        0.04       10.84     21.10 o 
  -1   8   9      579.06      501.86     52.06 o 
   0   8   9       91.42       81.34     19.73 o 
   1   8   9       10.92       33.57     21.35 o 
   2   8   9      141.82      198.85     30.68 o 
   3   8   9       17.71       35.81     20.54 o 
   4   8   9        7.70       31.58     32.76 o 
   5   8   9       31.00       -8.78     30.18 o 
   6   8   9       23.44       38.14     35.04 o 
   7   8   9      140.00      174.23     46.45 o 
   8   8   9        5.93       18.36     43.27 o 
  -9   9   9        8.70       24.43     45.98 o 
  -8   9   9       15.31       51.70     41.63 o 
  -7   9   9       17.29       21.15     31.79 o 
  -6   9   9      131.32      154.22     44.28 o 
  -5   9   9       99.94       70.39     32.65 o 
  -4   9   9        0.56       14.20     49.69 o 
  -3   9   9      140.00      161.67     39.27 o 
  -2   9   9        0.27       12.26     25.72 o 
  -1   9   9      106.94      122.97     34.97 o 
   0   9   9      287.59      305.33     47.65 o 
   1   9   9       11.83       10.09     23.61 o 
   2   9   9       79.87       64.48     27.15 o 
   3   9   9        7.13        3.42     30.82 o 
   4   9   9        1.13       -5.73     34.53 o 
   5   9   9      214.69      318.92     79.09 o 
   6   9   9       64.12      117.14     46.28 o 
   7   9   9       17.46       78.75     44.56 o 
  -8  10   9        7.10       12.15     48.84 o 
  -7  10   9       14.45       44.21     38.81 o 
  -6  10   9       51.61       96.48     40.85 o 
  -5  10   9       12.92       33.65     34.51 o 
  -4  10   9       34.65       46.13     32.02 o 
  -3  10   9       32.12       26.75     38.22 o 
  -2  10   9       17.36       31.22     30.44 o 
  -1  10   9       16.43       23.71     48.55 o 
   0  10   9       32.91       63.24     35.08 o 
   1  10   9       28.32       38.92     34.40 o 
   2  10   9       13.27       44.75     29.11 o 
   3  10   9        0.07        9.34     32.80 o 
   4  10   9        4.47        4.90     38.72 o 
   5  10   9      105.59      209.33     55.61 o 
   6  10   9       81.49      160.69     53.60 o 
  -6  11   9        2.01       18.29     44.30 o 
  -5  11   9        2.30       39.34     37.57 o 
  -4  11   9        0.02       40.36     35.54 o 
  -3  11   9       18.84      -25.99     42.86 o 
  -2  11   9        0.85       -1.14     50.26 o 
  -1  11   9        0.03      -10.24     47.04 o 
   0  11   9      103.98      155.34     44.72 o 
   1  11   9        1.99       28.26     53.86 o 
   2  11   9        0.40       -7.78     47.80 o 
   3  11   9        8.43       76.99     50.47 o 
   4  11   9        8.25       52.15     51.47 o 
  -3  12   9        6.97       88.95     67.33 o 
  -2  12   9       17.68       70.56     62.02 o 
  -1  12   9        2.27       47.99     42.64 o 
   0  12   9        0.04        8.16     60.31 o 
   1  12   9       15.27       97.68     74.73 o 
 -14   0  10       19.67       73.59     72.83 o 
 -13   0  10        7.93       -7.21     55.76 o 
 -12   0  10        0.51       43.62     51.40 o 
 -11   0  10        1.85      -16.31     51.21 o 
 -10   0  10      112.13      105.07     52.73 o 
  -9   0  10      441.10      409.21     46.15 o 
  -8   0  10      309.34      372.04     38.39 o 
  -7   0  10      103.66       76.21     22.69 o 
  -6   0  10       68.81      118.77     17.37 o 
  -2   0  10      129.24      120.30     15.35 o 
   0   0  10     9312.31    10293.22    727.65 o 
   1   0  10     2138.48     2640.26    170.79 o 
   2   0  10     8453.44     7809.00    339.42 o 
   3   0  10     3073.98     3167.36    155.15 o 
   4   0  10      444.83      410.27     33.86 o 
   5   0  10       94.04       19.71     36.13 o 
   6   0  10       16.59       61.69     27.22 o 
   7   0  10      121.90      201.04     35.75 o 
   8   0  10     1513.37     1119.21    115.70 o 
   9   0  10      678.03      412.33     84.02 o 
  10   0  10       18.60       30.16     48.55 o 
  11   0  10        6.50       40.21     64.87 o 
 -14   1  10       35.26       78.56     52.86 o 
 -13   1  10       26.25       81.37     58.32 o 
 -12   1  10      315.79      302.06     55.55 o 
 -11   1  10     1222.33     1227.78     92.37 o 
 -10   1  10        7.42       15.57     24.77 o 
  -9   1  10      112.58       74.44     24.86 o 
  -8   1  10       10.16       -6.90     14.46 o 
  -7   1  10      235.22      300.72     19.16 o 
  -6   1  10     4721.29     4099.77    283.65 o 
  -4   1  10     1792.54     1617.31    112.18 o 
  -3   1  10      939.56      837.54     39.96 o 
  -2   1  10    16576.85    19260.35    725.03 o 
  -1   1  10        3.68        6.51      7.85 o 
   0   1  10    14868.90    15647.52    471.36 o 
   3   1  10      981.83     1068.25     29.50 o 
   4   1  10       44.34       26.61     12.07 o 
   5   1  10      430.08      438.21     27.18 o 
   6   1  10      293.50      241.83     29.81 o 
   7   1  10        6.70       14.13     22.08 o 
   8   1  10       94.17       78.81     27.74 o 
   9   1  10        0.08       10.07     36.41 o 
  10   1  10        6.93       23.68     35.40 o 
  11   1  10       12.36        4.78     39.87 o 
 -14   2  10        5.32       29.61     44.12 o 
 -13   2  10        4.76       32.78     44.00 o 
 -12   2  10        0.17       23.79     37.66 o 
 -11   2  10       58.67       89.94     31.43 o 
 -10   2  10       25.45       24.33     26.56 o 
  -9   2  10      262.71      217.23     32.33 o 
  -8   2  10      920.48      764.69     49.04 o 
  -1   2  10       41.21       34.92      9.53 o 
   0   2  10      490.08      527.05     43.00 o 
   1   2  10      182.78      151.24     19.46 o 
   2   2  10     5559.42     6214.76    443.11 o 
   3   2  10     3614.69     4134.17    214.27 o 
   4   2  10      149.49      141.39     15.33 o 
   5   2  10        0.02       18.53     17.83 o 
   6   2  10       39.80       24.95     19.82 o 
   7   2  10      537.00      389.34     39.40 o 
   8   2  10       86.82      116.66     30.73 o 
   9   2  10        5.88       29.70     35.36 o 
  10   2  10        2.52        3.23     33.80 o 
  11   2  10        3.15       54.24     73.40 o 
 -13   3  10       21.23       19.91     41.77 o 
 -12   3  10        0.45        6.38     30.16 o 
 -11   3  10        0.36       -5.50     27.69 o 
 -10   3  10       30.61       53.31     27.40 o 
  -9   3  10      306.43      335.15     38.78 o 
  -8   3  10        7.16       28.05     22.98 o 
  -7   3  10       44.77       10.12     18.53 o 
  -6   3  10       62.48       57.40     20.08 o 
  -5   3  10       77.21      129.92     26.08 o 
  -4   3  10        5.44       14.52     13.42 o 
  -3   3  10       89.88       62.40     10.43 o 
  -1   3  10      190.19      181.45     14.78 o 
   0   3  10       24.12       25.92      9.24 o 
   1   3  10       69.21       61.15     15.15 o 
   2   3  10     1052.26      884.87     43.38 o 
   3   3  10      741.09      718.43     43.03 o 
   4   3  10      146.69      228.48     23.12 o 
   5   3  10      182.58      201.09     24.07 o 
   6   3  10      399.40      394.55     36.85 o 
   7   3  10     2682.08     2489.49     90.89 o 
   8   3  10        0.43        3.07     24.78 o 
   9   3  10       18.76       26.75     28.82 o 
  10   3  10      106.45      115.70     65.81 o 
  11   3  10       39.29       41.54     79.47 o 
 -13   4  10      119.86      182.73     44.85 o 
 -12   4  10       37.50       47.34     32.53 o 
 -11   4  10       19.13       39.72     31.38 o 
 -10   4  10      270.66      248.46     50.92 o 
  -9   4  10        0.05       -1.73     23.94 o 
  -8   4  10      164.90      144.63     28.99 o 
  -7   4  10      737.57      843.92     52.08 o 
  -6   4  10       22.46       37.59     18.08 o 
  -5   4  10        0.06        9.20     15.52 o 
  -4   4  10      651.51      520.11     53.86 o 
  -3   4  10     1530.24     1386.17     40.09 o 
   0   4  10       23.43       42.71     11.62 o 
   1   4  10     1137.56     1257.18     46.53 o 
   2   4  10     2212.76     2562.89    105.76 o 
   3   4  10      395.21      381.04     29.51 o 
   4   4  10       24.09       61.28     18.10 o 
   5   4  10      103.52      101.10     20.33 o 
   6   4  10       38.87       56.37     20.79 o 
   7   4  10        0.00       36.94     25.76 o 
   8   4  10        3.54       19.78     26.03 o 
   9   4  10      279.60      280.26     52.76 o 
  10   4  10        0.33       18.61     43.31 o 
  11   4  10        1.75       52.54     85.92 o 
 -13   5  10       29.69       44.69     42.10 o 
 -12   5  10        1.46       30.74     34.82 o 
 -11   5  10        0.93       16.54     28.57 o 
 -10   5  10      118.15      178.26     37.40 o 
  -9   5  10      303.03      248.09     38.90 o 
  -8   5  10       97.31      106.19     28.14 o 
  -7   5  10      108.78      130.52     28.12 o 
  -6   5  10       74.45       41.60     20.63 o 
  -5   5  10      724.52      671.17     44.12 o 
  -4   5  10      715.96      697.56    103.65 o 
  -3   5  10       31.99       58.36     14.46 o 
  -2   5  10     1997.80     1873.37     67.45 o 
  -1   5  10      407.43      371.99     23.74 o 
   0   5  10      444.02      498.31     27.35 o 
   1   5  10        1.36        0.51     11.28 o 
   2   5  10       72.34      102.14     23.40 o 
   3   5  10       80.04       81.96     19.13 o 
   4   5  10      576.98      603.53     51.88 o 
   5   5  10     1690.12     1681.81     97.27 o 
   6   5  10      561.41      586.91     50.00 o 
   7   5  10      106.93      123.10     36.79 o 
   8   5  10      140.81      142.06     43.96 o 
   9   5  10       21.18       28.82     41.88 o 
  10   5  10        1.05       21.41     43.92 o 
 -12   6  10        1.24       31.85     40.14 o 
 -11   6  10       36.15       75.32     35.79 o 
 -10   6  10      122.81      148.64     37.94 o 
  -9   6  10       66.16       65.28     29.23 o 
  -8   6  10      285.94      334.27     42.41 o 
  -7   6  10        0.71        9.03     21.22 o 
  -6   6  10        2.94       27.16     21.12 o 
  -5   6  10       22.09       35.08     22.50 o 
  -4   6  10        0.54        4.70     20.52 o 
  -3   6  10      808.38      723.87     54.41 o 
  -2   6  10       13.26       -1.62     13.30 o 
  -1   6  10      387.64      388.18     26.73 o 
   0   6  10      140.66      138.43     18.74 o 
   1   6  10      157.26      197.40     20.60 o 
   2   6  10       41.69       60.71     19.71 o 
   3   6  10      158.91      185.19     24.57 o 
   4   6  10      677.40      640.03     55.90 o 
   5   6  10       42.37       35.99     25.68 o 
   6   6  10        8.07        0.65     23.00 o 
   7   6  10      181.17      202.90     54.34 o 
   8   6  10        1.48        5.10     35.20 o 
   9   6  10        1.12       31.20     37.69 o 
  10   6  10       46.79       74.01     50.00 o 
 -11   7  10       44.43       91.98     37.52 o 
 -10   7  10       13.14       43.85     33.04 o 
  -9   7  10        0.90       -3.25     26.27 o 
  -8   7  10      178.28      213.06     37.69 o 
  -7   7  10       47.13       62.53     34.50 o 
  -6   7  10       73.77       85.15     33.56 o 
  -5   7  10      607.49      465.69     52.74 o 
  -4   7  10      148.67      225.95     41.35 o 
  -3   7  10       40.22        5.06     20.90 o 
  -2   7  10      418.02      416.13     70.56 o 
  -1   7  10       32.79       39.26     16.12 o 
   0   7  10        2.19       17.49     15.36 o 
   1   7  10       41.98       19.01     20.06 o 
   2   7  10       54.54       69.04     23.18 o 
   3   7  10       64.45       52.37     19.90 o 
   4   7  10      191.55      271.36     31.34 o 
   5   7  10        0.92        0.05     22.91 o 
   6   7  10        4.43       14.41     32.18 o 
   7   7  10       95.37      155.56     44.64 o 
   8   7  10       30.57       73.38     41.58 o 
   9   7  10        0.52       38.78     45.34 o 
 -10   8  10       10.17       51.47     36.72 o 
  -9   8  10        1.70       20.04     37.44 o 
  -8   8  10        0.04       15.63     35.77 o 
  -7   8  10       37.56       19.16     41.73 o 
  -6   8  10       16.81       15.89     30.17 o 
  -5   8  10       24.07       47.88     30.87 o 
  -4   8  10      180.00      137.59     34.79 o 
  -3   8  10      128.86      102.79     31.51 o 
  -2   8  10       84.33      115.66     31.67 o 
  -1   8  10        6.73       12.55     22.06 o 
   0   8  10      340.76      340.21     36.74 o 
   1   8  10      296.02      324.22     35.93 o 
   2   8  10       43.32       81.01     25.12 o 
   3   8  10       93.96      103.50     24.02 o 
   4   8  10      194.73      189.24     35.71 o 
   5   8  10       27.93        8.20     32.99 o 
   6   8  10       13.36       36.43     36.93 o 
   7   8  10       84.12      101.73     42.78 o 
   8   8  10      107.85      169.57     53.65 o 
  -9   9  10        0.87       34.18     47.18 o 
  -8   9  10       31.88       64.06     41.02 o 
  -7   9  10        0.00       28.75     34.10 o 
  -6   9  10       43.33       42.31     33.16 o 
  -5   9  10       19.84       24.82     31.49 o 
  -4   9  10        7.27      -28.25     26.43 o 
  -3   9  10        3.67        9.36     23.59 o 
  -2   9  10       54.11       64.20     30.31 o 
  -1   9  10       80.88       63.25     32.10 o 
   0   9  10        0.38      -10.10     26.50 o 
   1   9  10       65.26       64.34     26.63 o 
   2   9  10        3.38       36.61     26.27 o 
   3   9  10       20.14        3.65     31.04 o 
   4   9  10        6.10       46.17     38.45 o 
   5   9  10        0.45       31.71     35.18 o 
   6   9  10       12.46       58.00     43.92 o 
   7   9  10       72.31      130.12     48.95 o 
  -8  10  10        6.37       24.63     41.35 o 
  -7  10  10        2.30       49.08     40.30 o 
  -6  10  10        1.21      -27.77     32.99 o 
  -5  10  10       81.21      135.35     41.23 o 
  -4  10  10       28.02       35.40     34.23 o 
  -3  10  10       34.98       45.76     33.09 o 
  -2  10  10        9.88       27.12     48.17 o 
  -1  10  10      110.78      179.55     43.57 o 
   0  10  10        2.40       30.07     31.87 o 
   1  10  10        0.79       27.20     32.50 o 
   2  10  10        3.47       18.15     26.79 o 
   3  10  10        0.20        9.70     32.31 o 
   4  10  10        0.13        2.43     34.93 o 
   5  10  10        0.66       55.76     44.45 o 
   6  10  10        1.07       32.36     41.10 o 
  -6  11  10       15.27      -24.33     40.29 o 
  -5  11  10        1.32       55.60     42.44 o 
  -4  11  10       14.89       31.15     33.49 o 
  -3  11  10       10.15       50.64     57.47 o 
  -2  11  10        5.81        2.66     48.55 o 
  -1  11  10        2.83       27.16     35.10 o 
   0  11  10        5.85       53.87     37.76 o 
   1  11  10        5.69       19.35     53.68 o 
   2  11  10       90.04      193.08     71.88 o 
   3  11  10        0.25       36.23     63.54 o 
   4  11  10        8.54        2.97     43.58 o 
  -2  12  10        0.06      -11.38     58.04 o 
  -1  12  10        0.86       37.90     46.66 o 
   0  12  10        0.32       28.64     67.14 o 
 -14   1  11        2.29       27.02     48.37 o 
 -13   1  11       10.15       -0.81     37.95 o 
 -12   1  11        2.88       -1.94     34.88 o 
 -11   1  11       30.39       83.22     42.58 o 
 -10   1  11        0.69       24.08     24.76 o 
  -9   1  11       32.09       23.49     21.80 o 
  -8   1  11      309.94      323.30     33.82 o 
  -7   1  11      118.77      100.20     14.02 o 
  -1   1  11     2224.82     2406.43     89.94 o 
   1   1  11     1029.59      820.76     49.33 o 
   2   1  11     7284.67     7169.16    296.03 o 
   3   1  11      124.17       90.40     12.22 o 
   4   1  11      655.60      636.85     28.79 o 
   7   1  11       15.12        4.26     20.29 o 
   8   1  11       73.45      120.53     39.26 o 
   9   1  11      257.08      292.22     52.30 o 
  10   1  11       62.97       41.81     38.60 o 
  11   1  11      152.86      177.67     52.68 o 
 -14   2  11       18.49       60.21     46.87 o 
 -13   2  11       62.24      215.54     55.41 o 
 -12   2  11        6.72       -1.11     38.20 o 
 -11   2  11       75.91       98.65     33.82 o 
 -10   2  11      246.51      261.00     39.09 o 
  -9   2  11       97.99       75.42     24.98 o 
  -8   2  11        1.92       16.13     19.52 o 
  -6   2  11      178.52      286.81     17.74 o 
  -5   2  11     5484.41     6963.69    409.06 o 
  -4   2  11      495.95      587.77     25.14 o 
  -3   2  11     1752.23     1972.12     98.12 o 
  -2   2  11     3614.08     3849.74    185.89 o 
  -1   2  11     5001.03     5406.64    255.54 o 
   0   2  11       25.57       70.20     15.04 o 
   1   2  11     1447.65     1354.62    101.71 o 
   2   2  11     1184.68     1084.15     46.51 o 
   3   2  11      807.24      931.47     69.54 o 
   4   2  11       52.07       81.63     17.57 o 
   5   2  11       81.07       84.78     21.70 o 
   6   2  11        0.52        2.87     19.69 o 
   7   2  11      244.35      263.37     35.34 o 
   8   2  11       59.35       79.57     29.04 o 
   9   2  11       10.06       21.26     33.19 o 
  10   2  11      126.29      112.41     45.20 o 
  11   2  11       51.17      104.70     69.61 o 
 -13   3  11       27.73       45.23     42.70 o 
 -12   3  11      101.68      106.13     41.96 o 
 -11   3  11       45.51       92.42     33.77 o 
 -10   3  11      144.73       83.39     31.05 o 
  -9   3  11      243.85      295.03     41.55 o 
  -8   3  11       57.52       61.37     24.01 o 
  -7   3  11     1380.78     1571.36     66.90 o 
  -6   3  11       93.41      144.77     31.50 o 
  -5   3  11      664.04      673.92     71.72 o 
  -4   3  11        4.27        5.87     14.36 o 
  -3   3  11      436.07      465.92     20.13 o 
  -2   3  11     1902.47     1740.30     75.83 o 
  -1   3  11      235.57      249.83     17.30 o 
   0   3  11     3090.33     3412.86    228.34 o 
   1   3  11       23.24       31.98     14.37 o 
   2   3  11      101.79      129.52     21.06 o 
   3   3  11      294.14      254.82     22.95 o 
   4   3  11      399.84      491.98     31.62 o 
   5   3  11        2.82       11.10     15.83 o 
   6   3  11       26.18       44.60     21.66 o 
   7   3  11     1608.80     1567.80     74.34 o 
   8   3  11      134.14       89.17     31.02 o 
   9   3  11       61.67       55.81     31.00 o 
  10   3  11       38.20       36.61     59.18 o 
  11   3  11        0.05       46.66     79.66 o 
 -13   4  11       27.23       25.14     40.79 o 
 -12   4  11       10.98       11.91     30.69 o 
 -11   4  11        0.02       -7.51     28.84 o 
 -10   4  11       36.25       78.95     33.00 o 
  -9   4  11       11.39       -1.35     23.47 o 
  -8   4  11        9.27       23.11     22.37 o 
  -7   4  11      403.54      428.22     38.81 o 
  -6   4  11      947.94      922.80     62.90 o 
  -5   4  11      279.46      243.67     27.04 o 
  -4   4  11      458.36      592.98     38.01 o 
  -3   4  11      104.44       86.68     13.86 o 
  -2   4  11       14.87       31.39     10.84 o 
  -1   4  11     2746.14     2850.34    104.36 o 
   0   4  11     6493.15     7552.31    216.82 o 
   1   4  11     1779.75     1617.07     40.24 o 
   2   4  11     2722.86     2331.52    254.32 o 
   3   4  11       56.23       74.72     16.80 o 
   4   4  11      479.45      531.77     49.81 o 
   5   4  11        0.11       14.61     18.26 o 
   6   4  11       27.99       42.52     20.52 o 
   7   4  11      300.11      375.53     43.15 o 
   8   4  11       61.80       73.37     31.74 o 
   9   4  11       21.27       35.36     39.27 o 
  10   4  11       27.28       42.30     62.21 o 
 -13   5  11       12.05       16.08     37.20 o 
 -12   5  11        1.44      -10.64     31.65 o 
 -11   5  11       47.01       50.38     31.25 o 
 -10   5  11       25.17       30.38     29.34 o 
  -9   5  11       76.81       99.10     31.15 o 
  -8   5  11        0.08       -0.89     20.32 o 
  -7   5  11      652.92      674.74     50.35 o 
  -6   5  11      891.32      841.17     99.11 o 
  -5   5  11      137.88      116.04     23.66 o 
  -4   5  11       44.58       12.03     18.55 o 
  -3   5  11       41.52       26.71     13.83 o 
  -2   5  11      413.05      428.01     25.80 o 
  -1   5  11      636.56      640.61     30.95 o 
   0   5  11       36.02       36.95     12.96 o 
   1   5  11      476.23      460.74     26.24 o 
   2   5  11      147.11      163.95     25.00 o 
   3   5  11       59.65       61.04     18.07 o 
   4   5  11       67.48       75.42     19.82 o 
   5   5  11        0.34        6.13     19.21 o 
   6   5  11     1124.20      990.82     65.99 o 
   7   5  11       22.27        7.00     24.93 o 
   8   5  11       34.82       57.59     38.71 o 
   9   5  11       18.88       46.88     37.62 o 
  10   5  11        2.73       -6.09     45.90 o 
 -12   6  11        5.19      -20.67     34.52 o 
 -11   6  11        0.69       25.58     30.99 o 
 -10   6  11       45.62       54.82     29.04 o 
  -9   6  11       64.70       54.77     28.72 o 
  -8   6  11      246.42      197.58     38.34 o 
  -7   6  11       22.81       26.52     23.36 o 
  -6   6  11       11.79       27.66     21.28 o 
  -5   6  11      199.98      190.79     33.62 o 
  -4   6  11      391.56      437.16     45.73 o 
  -3   6  11       79.23      116.75     27.86 o 
  -2   6  11      338.55      336.19     28.02 o 
  -1   6  11       10.08       24.62     13.92 o 
   0   6  11        3.88       12.93     13.28 o 
   1   6  11      157.58      212.91     27.59 o 
   2   6  11       17.86       51.03     20.74 o 
   3   6  11        0.06       12.26     17.12 o 
   4   6  11      177.07      152.16     25.57 o 
   5   6  11      920.98      787.04     62.89 o 
   6   6  11       34.69       26.26     25.68 o 
   7   6  11       14.83       13.22     32.46 o 
   8   6  11       59.90       85.95     42.35 o 
   9   6  11        3.96       -6.07     43.40 o 
 -11   7  11        0.02       -3.84     33.96 o 
 -10   7  11       36.63       25.18     29.48 o 
  -9   7  11       59.59       67.72     31.22 o 
  -8   7  11       15.88       24.57     28.89 o 
  -7   7  11       27.52       47.19     31.75 o 
  -6   7  11        6.96       19.50     27.45 o 
  -5   7  11      249.71      205.19     41.10 o 
  -4   7  11       60.26       59.15     28.41 o 
  -3   7  11       55.04       58.19     23.15 o 
  -2   7  11       11.20       -6.69     18.14 o 
  -1   7  11      230.64      198.26     23.77 o 
   0   7  11     1558.24     1555.35     66.73 o 
   1   7  11      399.80      413.49     37.54 o 
   2   7  11       83.04       84.65     24.95 o 
   3   7  11       10.93       26.32     19.93 o 
   4   7  11      474.97      471.26     59.69 o 
   5   7  11        8.90       26.64     25.73 o 
   6   7  11       68.98       61.93     38.26 o 
   7   7  11       14.07       45.34     35.41 o 
   8   7  11       32.13       83.59     46.93 o 
   9   7  11        7.32       59.53     46.13 o 
 -10   8  11        1.18       44.35     38.71 o 
  -9   8  11       18.01       65.28     40.24 o 
  -8   8  11      264.40      302.90     73.97 o 
  -7   8  11        7.47        8.97     30.26 o 
  -6   8  11        2.11      -10.07     30.06 o 
  -5   8  11      401.97      334.10     49.02 o 
  -4   8  11        0.00       24.95     27.66 o 
  -3   8  11      111.02      120.83     32.74 o 
  -2   8  11       37.42       46.87     27.79 o 
  -1   8  11       45.36       39.52     21.95 o 
   0   8  11       72.05       55.65     22.66 o 
   1   8  11        3.83       13.50     21.35 o 
   2   8  11       41.44       53.84     25.20 o 
   3   8  11        1.59       22.28     21.01 o 
   4   8  11        0.09       18.39     26.28 o 
   5   8  11        3.04       18.33     30.92 o 
   6   8  11       15.37       39.28     35.23 o 
   7   8  11       45.62       27.90     38.86 o 
   8   8  11       77.85       83.34     50.74 o 
  -9   9  11        9.11       58.86     43.85 o 
  -8   9  11       21.38       34.87     35.99 o 
  -7   9  11       93.75      111.61     41.63 o 
  -6   9  11        7.84       12.91     34.15 o 
  -5   9  11      137.52      189.59     43.41 o 
  -4   9  11       55.01       43.08     30.11 o 
  -3   9  11      131.49      107.68     33.99 o 
  -2   9  11        0.13       -1.18     27.19 o 
  -1   9  11        0.01       12.91     29.27 o 
   0   9  11       25.61       46.96     29.54 o 
   1   9  11        7.94       42.84     25.93 o 
   2   9  11      110.24      119.44     31.76 o 
   3   9  11        8.78        3.18     26.17 o 
   4   9  11       99.59      186.56     47.70 o 
   5   9  11        3.63       -0.10     35.33 o 
   6   9  11      257.15      290.11     58.20 o 
   7   9  11       42.35       76.52     53.20 o 
  -8  10  11        3.36        6.43     44.41 o 
  -7  10  11       48.66       64.66     43.42 o 
  -6  10  11       27.23       40.16     39.30 o 
  -5  10  11       24.03       64.77     36.88 o 
  -4  10  11        3.15      -11.50     28.66 o 
  -3  10  11      122.08      126.75     63.44 o 
  -2  10  11      156.33      219.25     68.47 o 
  -1  10  11        7.49        6.55     32.85 o 
   0  10  11       32.96       16.58     29.97 o 
   1  10  11        0.19       10.26     33.72 o 
   2  10  11       33.17       36.47     31.67 o 
   3  10  11      245.96      314.85     56.74 o 
   4  10  11       19.93       57.70     44.78 o 
   5  10  11        3.06       -9.02     37.95 o 
  -6  11  11       27.06       88.77     49.21 o 
  -5  11  11        2.61       25.41     37.20 o 
  -4  11  11        0.55      -24.51     31.75 o 
  -3  11  11        5.98       -0.19     44.00 o 
  -2  11  11        7.18       29.34     33.10 o 
  -1  11  11        0.37        3.75     34.25 o 
   0  11  11       57.76       47.00     37.97 o 
   1  11  11       56.76       66.57     55.95 o 
   2  11  11        2.47       35.47     53.68 o 
   3  11  11        3.02      -14.41     46.28 o 
 -14   0  12        6.44       34.52     62.78 o 
 -13   0  12       79.37      145.66     75.30 o 
 -12   0  12       56.30       28.26     55.38 o 
 -11   0  12        0.02        5.69     49.88 o 
 -10   0  12      219.64      250.93     71.69 o 
  -9   0  12       32.72       78.70     29.07 o 
  -8   0  12     1494.41     1416.91     87.44 o 
  -7   0  12      565.81      448.08     43.88 o 
  -6   0  12     1443.18     2793.49    279.02 o 
  -3   0  12     5311.51     8076.73    584.10 o 
  -2   0  12     2771.97     3216.45    213.08 o 
  -1   0  12        3.56        6.78     10.72 o 
   0   0  12     2217.67     2371.82    186.25 o 
   1   0  12     1412.62     1648.27    161.50 o 
   2   0  12      784.03      780.91     50.50 o 
   3   0  12     2018.08     1864.09    133.90 o 
   4   0  12      124.10      189.80     25.19 o 
   5   0  12     1032.59     1193.51     60.90 o 
   7   0  12       14.11       57.47     47.61 o 
   8   0  12        3.53       28.83     44.76 o 
  10   0  12      144.51      208.44     68.66 o 
  11   0  12        1.11       -1.52     66.76 o 
 -14   1  12       60.92      119.94     53.90 o 
 -13   1  12       34.78       54.60     42.29 o 
 -12   1  12       43.46       80.92     45.99 o 
 -11   1  12      584.00      563.80     67.92 o 
 -10   1  12     1042.37     1014.84     61.61 o 
  -9   1  12      359.80      436.72     40.22 o 
  -8   1  12      282.94      413.91     36.92 o 
  -7   1  12      125.98      140.92     16.75 o 
  -5   1  12     5250.83     6248.38    336.63 o 
  -4   1  12    10372.41    10279.33    482.26 o 
  -3   1  12     3392.57     3534.09    151.27 o 
  -2   1  12       29.28       44.73      9.12 o 
  -1   1  12      565.08      598.38     20.01 o 
   0   1  12     3614.43     3501.12     96.97 o 
   1   1  12       23.49       17.78     13.09 o 
   2   1  12     6350.21     6476.41    296.93 o 
   3   1  12      420.42      404.75     19.98 o 
   4   1  12       46.70       44.58     13.48 o 
   5   1  12       88.56       97.17     22.62 o 
   6   1  12      819.75      910.12     51.80 o 
   7   1  12      356.04      293.27     47.50 o 
   8   1  12        4.77       -4.39     30.61 o 
   9   1  12      271.77      272.47     51.01 o 
  10   1  12       98.18       55.10     40.05 o 
  11   1  12       33.63       31.21     51.70 o 
 -14   2  12        0.25       23.64     45.94 o 
 -13   2  12        6.15       29.12     42.83 o 
 -12   2  12      183.20      189.60     52.38 o 
 -11   2  12      741.58      732.23     62.07 o 
 -10   2  12      337.83      322.97     42.11 o 
  -9   2  12      188.62      243.48     34.58 o 
  -8   2  12      161.95      246.21     32.12 o 
  -6   2  12     2548.61     3262.51    194.78 o 
  -3   2  12      392.64      337.57     24.58 o 
  -2   2  12     1818.94     1701.41     74.59 o 
  -1   2  12     4471.77     4709.17    215.04 o 
   0   2  12      550.07      622.63     35.89 o 
   1   2  12      397.43      500.47     32.38 o 
   2   2  12       37.39       47.34     16.73 o 
   3   2  12      515.24      568.80     31.43 o 
   4   2  12     3382.30     3511.56    204.83 o 
   5   2  12      316.88      381.08     34.48 o 
   6   2  12       13.83       19.55     20.86 o 
   7   2  12      321.85      415.28     41.81 o 
   8   2  12      133.01      145.58     44.58 o 
   9   2  12        3.08       -8.64     31.24 o 
  10   2  12       23.00       65.08     42.66 o 
  11   2  12      103.69      163.68     88.38 o 
 -13   3  12       46.48       65.99     45.24 o 
 -12   3  12       30.98       70.23     34.94 o 
 -11   3  12       98.39       71.48     33.55 o 
 -10   3  12       38.21       46.73     28.56 o 
  -9   3  12        0.03        9.83     24.44 o 
  -8   3  12       59.73       95.03     25.92 o 
  -7   3  12       61.06       65.10     21.99 o 
  -6   3  12     2761.67     2570.60    238.57 o 
  -5   3  12     2763.49     3235.43    250.27 o 
  -4   3  12      536.09      558.98     21.91 o 
  -3   3  12        4.67       13.46      8.78 o 
  -2   3  12      724.58      672.60     31.39 o 
  -1   3  12     1342.92     1304.14     90.97 o 
   0   3  12        0.53       12.59     10.00 o 
   1   3  12      809.67     1038.66     77.22 o 
   2   3  12       42.78       11.76     15.72 o 
   3   3  12      609.01      583.06     33.41 o 
   4   3  12       37.79       69.13     18.42 o 
   5   3  12      214.18      193.55     25.55 o 
   6   3  12      146.85      139.22     29.09 o 
   7   3  12        5.62       40.46     26.35 o 
   8   3  12      353.55      390.19     44.54 o 
   9   3  12        0.87        1.72     33.68 o 
  10   3  12        1.81      -15.17     51.21 o 
  11   3  12        5.35       58.04     76.44 o 
 -13   4  12       14.54       62.36     37.81 o 
 -12   4  12       72.32       83.48     35.96 o 
 -11   4  12       84.15       59.88     33.06 o 
 -10   4  12       89.62       80.24     32.37 o 
  -9   4  12      145.81      104.74     30.31 o 
  -8   4  12      186.73      184.16     31.38 o 
  -7   4  12        8.74       17.81     23.80 o 
  -6   4  12       11.87       -1.02     15.33 o 
  -5   4  12        5.26       17.67     15.92 o 
  -4   4  12     1344.84     1538.76    117.97 o 
  -3   4  12        3.45       20.50     10.99 o 
  -2   4  12      812.06      745.10     40.60 o 
  -1   4  12       19.86       35.82     11.89 o 
   0   4  12      435.12      467.27     28.04 o 
   1   4  12        1.59        1.29     10.95 o 
   2   4  12       32.25       42.86     17.83 o 
   3   4  12       20.40        9.04     13.36 o 
   4   4  12       75.82       99.66     19.82 o 
   5   4  12      324.72      275.57     30.27 o 
   6   4  12      226.84      166.65     27.18 o 
   7   4  12       27.93       63.69     28.23 o 
   8   4  12       68.55       87.24     31.16 o 
   9   4  12        9.90       35.98     42.06 o 
  10   4  12       26.58      -25.60     56.14 o 
 -13   5  12       32.78       40.20     41.30 o 
 -12   5  12      126.50      157.28     42.38 o 
 -11   5  12        8.01       25.30     31.95 o 
 -10   5  12       27.63       24.83     27.56 o 
  -9   5  12        9.21       19.55     27.33 o 
  -8   5  12       23.25       15.19     24.30 o 
  -7   5  12       22.75       40.88     25.80 o 
  -6   5  12       62.07       63.18     21.25 o 
  -5   5  12      556.31      531.70     45.48 o 
  -4   5  12        9.19        8.71     18.51 o 
  -3   5  12      672.85      630.15     51.12 o 
  -2   5  12      184.79      182.04     19.33 o 
  -1   5  12      531.31      467.05     27.36 o 
   0   5  12      440.57      398.70     25.19 o 
   1   5  12      145.97      163.18     24.66 o 
   2   5  12       34.06       67.54     20.38 o 
   3   5  12      600.94      609.57     37.56 o 
   4   5  12      110.50      103.04     22.09 o 
   5   5  12       18.02       33.09     19.74 o 
   6   5  12       36.55       95.69     29.41 o 
   7   5  12      238.10      171.66     34.80 o 
   8   5  12      183.39      184.23     48.26 o 
   9   5  12        6.82       21.70     40.22 o 
  10   5  12       31.20       39.64     69.61 o 
 -12   6  12        0.32       29.37     35.26 o 
 -11   6  12        1.45       30.64     32.46 o 
 -10   6  12        0.71        9.24     26.51 o 
  -9   6  12        4.64      -18.32     24.06 o 
  -8   6  12        7.68       25.16     26.10 o 
  -7   6  12        7.18       10.44     21.00 o 
  -6   6  12      722.44      809.84     54.49 o 
  -5   6  12       82.91       78.33     27.36 o 
  -4   6  12      491.53      394.33     65.53 o 
  -3   6  12       15.33       17.71     22.25 o 
  -2   6  12       26.67       23.48     14.05 o 
  -1   6  12       97.58      100.27     17.31 o 
   0   6  12       17.21       43.85     15.16 o 
   1   6  12       12.06       30.19     18.56 o 
   2   6  12      986.27     1047.62    115.23 o 
   3   6  12      132.85      147.76     35.34 o 
   4   6  12      924.25      901.44     57.52 o 
   5   6  12      213.19      236.30     31.38 o 
   6   6  12       12.95       16.56     26.43 o 
   7   6  12        2.62       -5.33     44.76 o 
   8   6  12        0.93      -10.02     39.01 o 
   9   6  12       38.38       18.72     45.64 o 
 -11   7  12        1.00        8.39     36.26 o 
 -10   7  12       14.54       46.28     32.58 o 
  -9   7  12       33.77       45.60     29.69 o 
  -8   7  12       55.67       63.57     27.05 o 
  -7   7  12        1.73       17.75     27.08 o 
  -6   7  12      108.78       94.52     32.71 o 
  -5   7  12      108.03      164.97     51.02 o 
  -4   7  12      175.35      217.21     47.32 o 
  -3   7  12       10.66       15.97     21.87 o 
  -2   7  12        4.31        8.57     18.93 o 
  -1   7  12      757.38      803.84     40.96 o 
   0   7  12       76.96       69.00     22.73 o 
   1   7  12        0.98        7.15     18.69 o 
   2   7  12       10.89       29.99     22.82 o 
   3   7  12       75.32       72.26     22.77 o 
   4   7  12        0.04        6.99     19.85 o 
   5   7  12        4.44       -9.53     25.61 o 
   6   7  12        7.74       32.96     44.38 o 
   7   7  12       39.12      131.01     46.80 o 
   8   7  12        2.10       62.96     43.02 o 
 -10   8  12       11.07       68.04     41.77 o 
  -9   8  12        1.15       20.08     51.97 o 
  -8   8  12        0.15       25.57     30.00 o 
  -7   8  12        3.40       19.75     30.56 o 
  -6   8  12        7.56      -15.81     27.75 o 
  -5   8  12       96.82       59.54     45.24 o 
  -4   8  12       36.79       53.22     41.06 o 
  -3   8  12      197.78      219.42     53.86 o 
  -2   8  12      114.90      150.40     28.59 o 
  -1   8  12      244.75      208.47     41.86 o 
   0   8  12      135.93      131.97     27.77 o 
   1   8  12      323.26      280.07     35.64 o 
   2   8  12       49.38       58.99     26.61 o 
   3   8  12       70.50       79.84     24.14 o 
   4   8  12       16.25        5.91     27.62 o 
   5   8  12        6.40       30.87     36.08 o 
   6   8  12       13.10       41.70     36.50 o 
   7   8  12        0.35       30.68     44.72 o 
   8   8  12        0.73       10.91     41.35 o 
  -9   9  12        1.27       44.49     39.20 o 
  -8   9  12        0.00       16.77     32.59 o 
  -7   9  12       29.42       50.41     37.04 o 
  -6   9  12       35.77       56.29     34.21 o 
  -5   9  12      122.90      185.32     50.36 o 
  -4   9  12        0.06      -13.69     26.15 o 
  -3   9  12        1.39      -32.74     23.42 o 
  -2   9  12       34.87       16.89     29.71 o 
  -1   9  12       82.59       83.21     36.66 o 
   0   9  12       35.80       15.02     29.83 o 
   1   9  12       46.29       47.23     50.26 o 
   2   9  12       17.83       38.17     26.96 o 
   3   9  12        0.14       -0.78     25.47 o 
   4   9  12       17.20       19.03     34.15 o 
   5   9  12       16.95       57.67     37.89 o 
   6   9  12       73.11      115.54     46.54 o 
  -8  10  12       19.79       35.57     49.47 o 
  -7  10  12       10.98       42.62     41.59 o 
  -6  10  12       40.60       67.90     39.56 o 
  -5  10  12       16.27       46.42     34.58 o 
  -4  10  12       11.81       35.88     34.60 o 
  -3  10  12       64.97      101.28     53.86 o 
  -2  10  12        2.20       35.52     33.83 o 
  -1  10  12       26.07       62.56     37.01 o 
   0  10  12       22.14       36.79     35.97 o 
   1  10  12       14.04       47.68     37.01 o 
   2  10  12        6.59       42.18     29.79 o 
   3  10  12        5.10       16.92     33.62 o 
   4  10  12        0.20       11.25     41.57 o 
   5  10  12        1.81       42.18     49.22 o 
  -6  11  12       14.32       33.89     49.89 o 
  -5  11  12        1.76        8.85     36.67 o 
  -4  11  12        2.12        1.71     56.52 o 
  -3  11  12        0.27       68.28     61.45 o 
  -2  11  12       15.80       41.28     40.82 o 
  -1  11  12       96.83      134.98     45.71 o 
   0  11  12       13.67       70.55     37.70 o 
   1  11  12        0.06       23.90     55.57 o 
   2  11  12        0.29       -0.76     56.33 o 
   3  11  12       11.89      -10.05     59.93 o 
 -14   1  13       24.48       68.63     51.88 o 
 -13   1  13       82.97       91.62     49.45 o 
 -12   1  13      491.25      522.67     70.24 o 
 -11   1  13        0.01       32.82     42.66 o 
 -10   1  13     1013.68      996.83     61.93 o 
  -9   1  13        5.01       34.56     23.77 o 
  -8   1  13       31.24       -6.11     23.53 o 
  -1   1  13       31.36       36.21      9.80 o 
   0   1  13      715.89      746.40     40.19 o 
   1   1  13       32.44       20.21     14.53 o 
   2   1  13      579.22      512.31     32.54 o 
   3   1  13      638.75      575.37     23.75 o 
   5   1  13       87.09       17.24     18.54 o 
   6   1  13       58.05        9.37     24.38 o 
   7   1  13       92.96       39.97     29.99 o 
   8   1  13       33.81       61.07     47.04 o 
   9   1  13       10.50        4.51     33.81 o 
  10   1  13       15.63       15.22     37.43 o 
  11   1  13       20.16       47.29     54.04 o 
 -14   2  13        9.88       53.24     49.37 o 
 -13   2  13       30.04       64.53     42.97 o 
 -12   2  13        0.75        1.22     44.38 o 
 -11   2  13      122.53      188.32     38.04 o 
 -10   2  13      123.47      102.27     32.17 o 
  -9   2  13      822.29      961.21     74.48 o 
  -8   2  13        2.95       44.54     28.10 o 
  -7   2  13       25.50       58.37     19.94 o 
  -5   2  13     1016.38     1067.00     44.11 o 
  -4   2  13     3568.73     3597.40    123.32 o 
  -3   2  13     1881.14     1998.00     66.50 o 
  -2   2  13     1079.36     1094.72     52.84 o 
  -1   2  13     2115.17     2355.82    124.37 o 
   0   2  13     2623.11     2256.96     79.68 o 
   1   2  13       93.91      153.09     21.30 o 
   2   2  13     5604.31     6508.44    324.35 o 
   3   2  13     1036.48     1075.55     57.57 o 
   4   2  13        9.89       40.62     16.89 o 
   5   2  13       10.39       -1.33     18.81 o 
   6   2  13        0.47       11.57     20.91 o 
   7   2  13      139.15      176.53     43.27 o 
   8   2  13      854.63      845.92     76.38 o 
   9   2  13       98.89       96.63     40.98 o 
  10   2  13        0.12       47.63     45.54 o 
 -13   3  13       23.67       26.37     42.54 o 
 -12   3  13        0.19       15.99     32.51 o 
 -11   3  13       67.14       71.71     33.19 o 
 -10   3  13        7.69       14.20     26.13 o 
  -9   3  13      626.44      648.51     59.78 o 
  -8   3  13      204.90      194.62     31.90 o 
  -7   3  13      110.67      124.78     24.38 o 
  -6   3  13     2457.04     2134.51    136.03 o 
  -5   3  13      115.78       70.72     19.25 o 
  -4   3  13      909.12     1112.70     57.77 o 
  -2   3  13     3034.10     2679.26    141.52 o 
  -1   3  13     2462.73     2843.38    138.85 o 
   0   3  13       21.99        4.31     10.17 o 
   1   3  13     1866.05     1872.76     63.67 o 
   2   3  13      308.93      301.73     29.46 o 
   3   3  13      742.61      721.36     41.23 o 
   4   3  13      209.49      184.49     23.87 o 
   5   3  13     2683.31     2410.79    134.33 o 
   6   3  13      178.09      105.37     27.82 o 
   7   3  13       14.66        2.04     24.56 o 
   8   3  13       19.90       42.45     34.26 o 
   9   3  13       29.30       62.67     37.21 o 
  10   3  13       26.11       47.99     68.66 o 
 -13   4  13       17.45       69.84     41.35 o 
 -12   4  13       69.00      126.08     38.70 o 
 -11   4  13        6.52       47.59     29.75 o 
 -10   4  13        0.16        6.65     26.53 o 
  -9   4  13      391.21      331.12     41.18 o 
  -8   4  13      214.07      232.45     41.85 o 
  -7   4  13        1.17        4.04     18.25 o 
  -6   4  13       78.59       61.53     19.83 o 
  -5   4  13       99.93      105.83     22.14 o 
  -4   4  13      585.49      560.08     33.06 o 
  -3   4  13      655.86      564.27     62.17 o 
  -2   4  13      141.59      176.28     17.43 o 
  -1   4  13     2415.76     2232.04     81.65 o 
   0   4  13        3.51       19.14     10.98 o 
   1   4  13        5.69        8.07     14.98 o 
   2   4  13     1547.09     1687.16     76.87 o 
   3   4  13      274.66      258.50     25.24 o 
   4   4  13      287.03      275.18     28.34 o 
   5   4  13      542.53      563.20     40.01 o 
   6   4  13      884.76      818.44     62.33 o 
   7   4  13      217.55      266.09     37.69 o 
   8   4  13      110.70      102.69     34.45 o 
   9   4  13        0.04       13.09     56.90 o 
  10   4  13        3.92       19.35     74.35 o 
 -13   5  13       57.73       45.85     39.08 o 
 -12   5  13       38.72       79.93     37.65 o 
 -11   5  13        1.33        8.92     32.56 o 
 -10   5  13        7.75      -23.71     26.65 o 
  -9   5  13        0.04      -11.01     23.10 o 
  -8   5  13       28.79       12.52     27.23 o 
  -7   5  13       13.09       15.14     20.32 o 
  -6   5  13      844.23      766.99     63.39 o 
  -5   5  13       12.19       11.85     17.00 o 
  -4   5  13       90.44       96.63     25.51 o 
  -3   5  13      117.25      100.81     16.88 o 
  -2   5  13        4.77       22.86     12.41 o 
  -1   5  13        0.71       10.43     12.01 o 
   0   5  13      688.63      627.72     39.15 o 
   1   5  13      259.58      301.65     31.11 o 
   2   5  13       27.08       49.36     20.24 o 
   3   5  13       78.62      125.70     22.09 o 
   4   5  13     1136.03     1183.49     77.60 o 
   5   5  13        0.10       -6.64     19.25 o 
   6   5  13       26.40       51.45     29.14 o 
   7   5  13        5.53       14.20     26.14 o 
   8   5  13        7.30       19.56     40.74 o 
   9   5  13        5.43       16.28     40.42 o 
 -12   6  13        4.12       28.18     37.84 o 
 -11   6  13        0.51       16.63     32.59 o 
 -10   6  13        8.20       13.13     28.49 o 
  -9   6  13        4.95        8.97     31.69 o 
  -8   6  13       57.53       27.31     24.70 o 
  -7   6  13      147.41      174.11     31.87 o 
  -6   6  13      184.40      162.69     29.48 o 
  -5   6  13       22.92       40.03     23.24 o 
  -4   6  13      295.31      282.35     68.28 o 
  -3   6  13      725.81      681.86     66.57 o 
  -2   6  13      105.00      133.88     19.22 o 
  -1   6  13       29.49       76.26     16.57 o 
   0   6  13       44.71       70.15     20.42 o 
   1   6  13       18.89       10.01     17.95 o 
   2   6  13       41.94       92.87     24.65 o 
   3   6  13      388.54      525.52     69.17 o 
   4   6  13     1005.71      838.63     60.40 o 
   5   6  13      617.16      575.14     42.59 o 
   6   6  13       17.60       42.75     29.91 o 
   7   6  13       29.29        7.63     38.93 o 
   8   6  13       80.95       81.87     47.05 o 
   9   6  13       44.02       55.27     45.68 o 
 -11   7  13       22.22       56.03     38.84 o 
 -10   7  13       16.99       82.81     39.15 o 
  -9   7  13       23.28       23.34     25.27 o 
  -8   7  13       11.93        2.02     23.26 o 
  -7   7  13      391.63      360.48     52.05 o 
  -6   7  13        1.42        4.97     31.86 o 
  -5   7  13      335.14      336.37     48.74 o 
  -4   7  13       22.83       22.10     24.07 o 
  -3   7  13      313.98      256.10     39.64 o 
  -2   7  13      187.92      221.71     30.28 o 
  -1   7  13       65.59       57.05     21.93 o 
   0   7  13       13.63       21.18     19.99 o 
   1   7  13        0.55       31.89     21.29 o 
   2   7  13        8.89       -3.71     21.65 o 
   3   7  13      368.76      342.79     33.86 o 
   4   7  13       71.53       83.47     24.99 o 
   5   7  13      130.10      164.88     35.80 o 
   6   7  13        9.47       15.24     33.84 o 
   7   7  13        9.58       46.37     41.68 o 
   8   7  13        4.27       45.55     46.25 o 
 -10   8  13        5.81       58.16     34.16 o 
  -9   8  13        0.17       28.61     33.68 o 
  -8   8  13      123.43      130.88     37.87 o 
  -7   8  13       43.18       63.70     33.05 o 
  -6   8  13      147.91      175.58     44.55 o 
  -5   8  13      103.23      135.34     37.95 o 
  -4   8  13       51.78       36.28     30.10 o 
  -3   8  13        1.81       -7.20     24.66 o 
  -2   8  13       87.87       63.34     32.49 o 
  -1   8  13        8.15       20.33     27.69 o 
   0   8  13        2.03       19.11     22.37 o 
   1   8  13        0.13       30.47     24.43 o 
   2   8  13        0.06       16.01     22.65 o 
   3   8  13       55.56       49.17     22.82 o 
   4   8  13       41.06       67.63     30.99 o 
   5   8  13        0.28       28.23     33.59 o 
   6   8  13        9.12       50.93     40.55 o 
   7   8  13       89.29       96.54     45.60 o 
  -9   9  13        0.01        8.05     40.26 o 
  -8   9  13       23.57       62.62     37.43 o 
  -7   9  13        4.73       27.82     38.45 o 
  -6   9  13       27.04       20.37     33.21 o 
  -5   9  13        3.95       22.56     32.38 o 
  -4   9  13       60.51       68.29     33.34 o 
  -3   9  13        4.68        3.79     39.26 o 
  -2   9  13      112.01      107.92     38.24 o 
  -1   9  13        1.81       -0.45     30.20 o 
   0   9  13       89.16       88.52     35.69 o 
   1   9  13      370.25      414.23     45.54 o 
   2   9  13       22.80       57.73     30.20 o 
   3   9  13       35.94       52.07     30.07 o 
   4   9  13       10.17      -10.27     35.40 o 
   5   9  13        0.72       39.71     39.56 o 
   6   9  13      196.46      212.30     55.24 o 
  -8  10  13       80.20      115.50     53.84 o 
  -7  10  13      114.34      127.60     45.44 o 
  -6  10  13       27.07       64.06     36.87 o 
  -5  10  13       65.01      127.92     43.16 o 
  -4  10  13       62.26      117.97     62.59 o 
  -3  10  13        0.17       45.61     34.14 o 
  -2  10  13       10.54       35.00     31.86 o 
  -1  10  13        7.33       19.26     31.87 o 
   0  10  13       16.49       22.73     31.31 o 
   1  10  13       36.98       57.05     35.04 o 
   2  10  13        4.24       23.99     30.11 o 
   3  10  13        1.43       34.32     39.42 o 
   4  10  13       17.14       60.88     50.25 o 
   5  10  13        1.78       42.98     45.41 o 
  -6  11  13       12.08       35.02     44.44 o 
  -5  11  13       16.31       35.85     62.97 o 
  -4  11  13       17.49       -5.69     48.36 o 
  -3  11  13        1.00       17.09     38.49 o 
  -2  11  13       46.06       67.01     40.63 o 
  -1  11  13       13.64       70.70     42.87 o 
   0  11  13       10.23       29.85     40.75 o 
   1  11  13       41.14       47.61     56.71 o 
   2  11  13        8.41       19.35     48.74 o 
   3  11  13        8.71       -6.07     53.30 o 
 -14   0  14       22.15       52.35     66.00 o 
 -13   0  14        4.05       -5.31     52.16 o 
 -12   0  14        0.12       25.60     49.31 o 
 -11   0  14       16.80       32.81     50.07 o 
 -10   0  14     1022.98      883.08    108.49 o 
  -9   0  14       87.81       26.36     40.59 o 
  -8   0  14      387.74      312.96     38.06 o 
  -6   0  14       71.03       21.00     13.66 o 
  -4   0  14     8250.85     8424.32    661.45 o 
  -3   0  14     2770.34     2596.13    114.31 o 
  -2   0  14       86.71       72.74     15.22 o 
  -1   0  14       82.95       84.57     14.68 o 
   0   0  14      739.26      926.78    106.97 o 
   1   0  14     1675.00     1933.01    216.98 o 
   2   0  14     2360.19     2403.09    164.55 o 
   3   0  14     9018.16    10432.47    364.92 o 
   4   0  14      290.76      424.89     37.13 o 
   5   0  14      454.69      568.43     77.00 o 
   6   0  14      166.55       53.68     40.78 o 
   7   0  14      412.14      284.50     66.00 o 
   8   0  14        8.95        3.03     42.30 o 
   9   0  14      638.49      514.75     92.56 o 
  10   0  14      187.29      208.82     75.49 o 
 -14   1  14        0.04       39.74     42.57 o 
 -13   1  14       33.36       49.91     41.18 o 
 -12   1  14      150.37      170.14     50.50 o 
 -11   1  14      322.29      339.62     59.92 o 
 -10   1  14      874.29      960.63     81.97 o 
  -9   1  14        0.91       22.12     21.80 o 
  -8   1  14      402.45      260.62     26.38 o 
  -7   1  14     2558.70     2703.84    163.85 o 
  -6   1  14     1172.30     1374.70     78.73 o 
  -5   1  14      167.48      165.20     14.52 o 
  -4   1  14     2014.83     1802.87     77.21 o 
  -3   1  14      586.65      703.77     27.68 o 
  -2   1  14     1918.36     2255.79     98.93 o 
  -1   1  14      191.93      267.24     16.80 o 
   0   1  14      588.69      698.08     32.59 o 
   1   1  14       30.73       78.99     19.05 o 
   2   1  14      253.77      291.70     24.54 o 
   3   1  14       68.58       58.34     16.41 o 
   4   1  14     1047.90     1002.01     53.29 o 
   5   1  14      187.29      191.70     27.88 o 
   6   1  14       78.46       69.62     48.17 o 
   7   1  14      150.86      164.08     43.50 o 
   8   1  14      158.82      157.12     47.06 o 
   9   1  14       30.13       69.13     39.03 o 
  10   1  14      168.89      161.98     49.62 o 
 -14   2  14        0.88       55.07     48.61 o 
 -13   2  14        0.02       23.16     41.64 o 
 -12   2  14       97.86      168.57     51.88 o 
 -11   2  14       10.82        7.28     31.56 o 
 -10   2  14      377.02      278.95     39.80 o 
  -9   2  14      182.02      147.43     39.59 o 
  -8   2  14      219.19      128.94     26.73 o 
  -7   2  14      733.97      594.79     35.43 o 
  -6   2  14      247.02      188.32     15.46 o 
  -4   2  14       21.66        2.03      8.84 o 
  -3   2  14      453.02      481.90     20.44 o 
  -2   2  14      197.62      260.41     21.07 o 
  -1   2  14      321.27      256.46     18.59 o 
   0   2  14      967.14     1027.34     47.72 o 
   1   2  14       73.27      127.14     21.14 o 
   3   2  14      397.95      316.58     26.29 o 
   4   2  14      306.02      214.64     24.28 o 
   5   2  14      268.38      434.63     44.48 o 
   6   2  14       46.89      100.10     26.14 o 
   7   2  14        2.33       28.08     32.99 o 
   8   2  14       60.40        1.86     33.48 o 
   9   2  14       99.68      100.58     42.00 o 
  10   2  14        3.00       15.00     45.61 o 
 -13   3  14        6.84       27.86     58.32 o 
 -12   3  14        5.81       15.47     32.10 o 
 -11   3  14       57.42       39.79     30.77 o 
 -10   3  14        1.17      -20.42     23.30 o 
  -9   3  14      339.81      346.92     67.71 o 
  -8   3  14      614.92      614.63     47.10 o 
  -7   3  14      123.33      124.99     24.65 o 
  -6   3  14      117.40      173.23     25.80 o 
  -5   3  14      157.26       99.32     17.79 o 
  -4   3  14      462.49      413.77     21.86 o 
  -3   3  14     3164.15     3034.51    123.74 o 
  -2   3  14     1309.67     1457.98    102.00 o 
  -1   3  14     1304.56     1345.35     70.88 o 
   0   3  14       38.44       74.98     13.54 o 
   1   3  14       56.61       65.43     18.48 o 
   2   3  14      361.42      345.96     31.88 o 
   3   3  14      206.78      266.07     25.26 o 
   4   3  14       31.24       31.90     17.58 o 
   5   3  14       43.71       40.64     19.10 o 
   6   3  14       12.74       11.69     22.47 o 
   7   3  14       50.58       75.70     29.29 o 
   8   3  14      209.19      290.46     66.67 o 
   9   3  14        2.28       15.73     37.41 o 
  10   3  14       34.76        7.40     66.38 o 
 -13   4  14       43.82       62.74     46.32 o 
 -12   4  14       21.23       22.91     32.42 o 
 -11   4  14       21.36       66.29     33.01 o 
 -10   4  14       50.61       22.38     28.82 o 
  -9   4  14      279.39      309.82     54.24 o 
  -8   4  14        4.98       26.72     22.62 o 
  -7   4  14      188.37      190.47     29.83 o 
  -6   4  14       33.42       38.42     18.95 o 
  -5   4  14      144.10      137.43     23.78 o 
  -4   4  14       47.46       20.55     14.52 o 
  -3   4  14      137.55      117.68     16.37 o 
  -2   4  14      593.50      563.64     50.19 o 
  -1   4  14     1237.89     1341.89     55.22 o 
   0   4  14        5.94       23.03     12.96 o 
   1   4  14      119.01      104.94     22.47 o 
   2   4  14       86.28       96.61     21.46 o 
   3   4  14      128.25      187.38     23.49 o 
   4   4  14      445.90      470.42     35.14 o 
   5   4  14      184.12      163.69     26.56 o 
   6   4  14       27.57       21.43     21.12 o 
   7   4  14       86.93      122.47     32.95 o 
   8   4  14       16.42        7.83     29.48 o 
   9   4  14        6.32       38.12     55.76 o 
  10   4  14       11.63       27.31     69.23 o 
 -13   5  14       11.43       22.96     43.31 o 
 -12   5  14       16.98       53.60     39.40 o 
 -11   5  14       26.13       31.85     30.20 o 
 -10   5  14       29.75       60.54     29.83 o 
  -9   5  14       63.45       79.65     29.64 o 
  -8   5  14       74.81       92.63     27.30 o 
  -7   5  14       24.99       33.52     20.81 o 
  -6   5  14       36.92       45.05     20.54 o 
  -5   5  14       73.81       55.03     19.85 o 
  -4   5  14       45.91       52.28     18.86 o 
  -3   5  14      150.46      152.63     24.65 o 
  -2   5  14      153.75      185.72     19.84 o 
  -1   5  14     1800.96     1765.53     69.93 o 
   0   5  14     1428.57     1270.23     57.58 o 
   1   5  14        6.55       28.67     20.08 o 
   2   5  14       53.61       47.26     19.16 o 
   3   5  14        0.27       33.40     18.50 o 
   4   5  14      239.20      275.21     31.15 o 
   5   5  14      476.18      401.26     37.02 o 
   6   5  14       69.28       86.22     29.21 o 
   7   5  14      137.83      125.60     32.35 o 
   8   5  14       42.28       11.63     36.66 o 
   9   5  14       32.05       23.71     64.68 o 
 -12   6  14        1.97       31.52     37.82 o 
 -11   6  14        8.90       27.38     31.06 o 
 -10   6  14        5.80       29.06     34.56 o 
  -9   6  14      305.45      315.15     42.26 o 
  -8   6  14       14.44      -10.33     21.43 o 
  -7   6  14      282.80      300.81     39.14 o 
  -6   6  14       81.95       86.32     25.43 o 
  -5   6  14       76.52      118.34     41.35 o 
  -4   6  14      114.93      140.78     31.30 o 
  -3   6  14        4.51       -5.08     17.78 o 
  -2   6  14      116.41      112.75     18.63 o 
  -1   6  14       93.40      112.49     23.43 o 
   0   6  14      121.88       93.06     24.10 o 
   1   6  14       55.67       79.58     23.61 o 
   2   6  14        0.34        9.30     18.27 o 
   3   6  14      189.44      163.38     26.21 o 
   4   6  14        6.41       17.53     19.89 o 
   5   6  14       92.35       73.10     25.12 o 
   6   6  14      104.79       90.54     35.52 o 
   7   6  14        1.00       27.92     36.59 o 
   8   6  14       25.18       37.66     42.29 o 
   9   6  14       56.14       74.94     54.64 o 
 -11   7  14       29.45       47.89     34.49 o 
 -10   7  14       37.83       84.95     32.04 o 
  -9   7  14        0.32       22.48     25.93 o 
  -8   7  14      163.05      203.23     36.58 o 
  -7   7  14      114.88      130.29     40.21 o 
  -6   7  14      185.24      218.49     41.78 o 
  -5   7  14       71.29       58.88     31.39 o 
  -4   7  14      191.91      218.48     38.37 o 
  -3   7  14        0.20       -1.22     19.19 o 
  -2   7  14      299.60      292.63     33.53 o 
  -1   7  14      101.13       74.49     24.00 o 
   0   7  14       23.44       40.94     22.17 o 
   1   7  14       12.99       12.76     20.63 o 
   2   7  14        4.73        4.79     21.02 o 
   3   7  14        0.59        2.41     18.53 o 
   4   7  14       97.11       89.69     25.13 o 
   5   7  14        2.17        5.10     27.44 o 
   6   7  14        0.47       26.79     35.07 o 
   7   7  14        7.35       72.96     41.14 o 
   8   7  14        0.72       49.29     51.16 o 
 -10   8  14        6.81       12.00     30.16 o 
  -9   8  14        0.46       20.65     36.40 o 
  -8   8  14        0.67        2.77     34.01 o 
  -7   8  14        0.75       29.16     30.97 o 
  -6   8  14        0.80       15.52     29.73 o 
  -5   8  14      151.82      142.59     52.44 o 
  -4   8  14       12.05       -4.66     26.99 o 
  -3   8  14      354.98      388.52     40.77 o 
  -2   8  14        5.07       -0.68     28.36 o 
  -1   8  14      182.38      179.54     42.12 o 
   0   8  14        6.48       -9.80     20.46 o 
   1   8  14        7.69       12.02     23.20 o 
   2   8  14        0.74       15.41     24.24 o 
   3   8  14       74.26       98.44     26.72 o 
   4   8  14       39.46       47.24     32.07 o 
   5   8  14        6.47       42.46     37.61 o 
   6   8  14       79.19      110.10     42.75 o 
   7   8  14       30.23       44.47     44.05 o 
  -9   9  14        9.76       43.52     36.61 o 
  -8   9  14        4.57       20.24     34.58 o 
  -7   9  14       93.21      148.65     46.87 o 
  -6   9  14        5.62        5.87     31.29 o 
  -5   9  14       30.05       57.57     43.15 o 
  -4   9  14       63.34       52.11     34.65 o 
  -3   9  14        0.13       35.94     41.16 o 
  -2   9  14       55.33       63.96     33.97 o 
  -1   9  14      183.93      184.75     45.98 o 
   0   9  14       59.10       59.73     34.61 o 
   1   9  14        1.82       29.70     33.93 o 
   2   9  14       56.83       48.65     28.51 o 
   3   9  14        9.93        2.92     28.07 o 
   4   9  14        1.70       51.91     40.85 o 
   5   9  14        0.02       21.36     43.85 o 
   6   9  14      158.05      157.10     50.84 o 
  -8  10  14       10.72       51.47     51.39 o 
  -7  10  14       54.52      114.22     49.85 o 
  -6  10  14       26.97       22.53     38.29 o 
  -5  10  14       17.04       24.94     34.86 o 
  -4  10  14      105.74      184.35     67.52 o 
  -3  10  14       33.23       83.05     41.44 o 
  -2  10  14       15.45       28.13     31.53 o 
  -1  10  14        3.29        9.44     30.90 o 
   0  10  14        0.58      -18.88     30.82 o 
   1  10  14       18.24       39.57     35.18 o 
   2  10  14       21.79       72.41     33.09 o 
   3  10  14        1.27       40.43     50.36 o 
   4  10  14       13.20       53.24     48.34 o 
  -5  11  14        0.09       -7.97     59.55 o 
  -4  11  14        0.22       20.77     45.28 o 
  -3  11  14       12.91       33.01     39.65 o 
  -2  11  14        9.19       36.57     44.99 o 
  -1  11  14        5.71       43.12     38.72 o 
   0  11  14        4.66       15.02     40.09 o 
   1  11  14        3.39       18.13     39.76 o 
   2  11  14        4.67       21.05     49.12 o 
 -14   1  15        2.64       10.88     41.09 o 
 -13   1  15       19.92       30.36     44.85 o 
 -12   1  15       51.16      120.44     47.79 o 
 -11   1  15       28.19       41.13     36.87 o 
 -10   1  15      684.64      752.60     73.13 o 
  -9   1  15      262.22      394.06     39.81 o 
  -8   1  15        1.71       13.74     15.82 o 
  -6   1  15       67.85       38.63     11.15 o 
  -3   1  15      509.93      613.97     24.61 o 
  -2   1  15      404.20      416.97     20.03 o 
  -1   1  15      194.83      285.26     18.14 o 
   0   1  15      481.73      394.74     26.93 o 
   1   1  15       63.21       65.51     17.73 o 
   2   1  15      311.04      373.27     25.91 o 
   3   1  15     1038.36     1209.41     45.61 o 
   4   1  15      204.79      306.61     30.53 o 
   5   1  15       78.40      149.39     33.50 o 
   6   1  15      305.02      219.82     42.92 o 
   7   1  15      160.57       79.65     36.59 o 
   8   1  15        4.83       40.84     34.72 o 
   9   1  15      236.79      241.12     54.06 o 
  10   1  15       99.08      146.44     52.67 o 
 -14   2  15       48.55       37.59     45.67 o 
 -13   2  15        9.68        9.65     41.20 o 
 -12   2  15       17.95       62.00     42.63 o 
 -11   2  15      393.60      242.51     51.33 o 
 -10   2  15      134.38      144.69     31.75 o 
  -9   2  15      482.33      439.94     43.11 o 
  -8   2  15      305.51      204.80     25.12 o 
  -7   2  15      525.76      435.98     31.12 o 
  -6   2  15        4.75       -0.27     11.23 o 
  -5   2  15     1545.86     1610.99     82.09 o 
  -4   2  15      435.94      445.73     21.02 o 
  -2   2  15     1441.69     1778.93     83.21 o 
  -1   2  15      854.95      711.97     41.60 o 
   0   2  15     1181.47      989.27     55.21 o 
   1   2  15       96.81      134.67     22.63 o 
   2   2  15       77.34       65.19     19.11 o 
   3   2  15       99.23       75.88     17.29 o 
   4   2  15       39.59       27.15     17.14 o 
   5   2  15      564.30      609.48     44.85 o 
   6   2  15      198.14      201.58     43.28 o 
   7   2  15       57.10      116.51     40.22 o 
   8   2  15      193.66      169.82     47.07 o 
   9   2  15       15.07       26.28     38.08 o 
  10   2  15       30.60       30.30     56.14 o 
 -13   3  15       10.48       57.49     46.39 o 
 -12   3  15       31.61       40.35     38.71 o 
 -11   3  15      165.11      106.37     41.51 o 
 -10   3  15       68.26       59.05     26.82 o 
  -9   3  15       74.50       69.36     25.11 o 
  -8   3  15      106.12      106.09     26.75 o 
  -7   3  15       51.66       65.12     21.81 o 
  -6   3  15      962.95     1105.05     54.24 o 
  -5   3  15     1001.85     1020.23     58.99 o 
  -4   3  15      746.38      833.45     39.06 o 
  -3   3  15      976.20      839.14     48.15 o 
  -2   3  15      309.83      350.88     25.60 o 
  -1   3  15     2684.08     2917.26     99.82 o 
   0   3  15      910.66      798.29     85.02 o 
   1   3  15      156.80      188.50     25.10 o 
   2   3  15      355.71      346.46     49.97 o 
   3   3  15      294.16      276.82     26.86 o 
   4   3  15      113.98       88.76     21.06 o 
   5   3  15        2.00       30.04     19.21 o 
   6   3  15      237.63      319.02     39.22 o 
   7   3  15      267.08      262.71     49.89 o 
   8   3  15       45.03       78.52     37.62 o 
   9   3  15        3.52       21.47     37.20 o 
  10   3  15       19.15       51.02     72.83 o 
 -13   4  15        4.55      -24.79     39.55 o 
 -12   4  15        2.66       12.74     31.61 o 
 -11   4  15        6.26       29.72     36.25 o 
 -10   4  15        7.83      -17.11     20.06 o 
  -9   4  15        5.77       -9.51     19.85 o 
  -8   4  15      380.59      324.58     37.94 o 
  -7   4  15        2.30       26.86     20.74 o 
  -6   4  15      340.65      319.36     38.84 o 
  -5   4  15       23.42       15.13     14.26 o 
  -4   4  15       31.08       19.47     14.10 o 
  -3   4  15      284.80      358.69     23.58 o 
  -2   4  15        4.50       17.85     12.16 o 
  -1   4  15      250.60      204.13     19.54 o 
   0   4  15       81.25      101.41     21.32 o 
   1   4  15      370.39      430.24     36.53 o 
   2   4  15        0.74       22.29     18.72 o 
   3   4  15     2228.74     2098.44    166.86 o 
   4   4  15      722.94      687.46     46.79 o 
   5   4  15      485.61      402.80     35.84 o 
   6   4  15       79.24       76.89     25.07 o 
   7   4  15        4.97        9.55     26.30 o 
   8   4  15       24.94       52.01     38.06 o 
   9   4  15       71.85      119.25     50.25 o 
 -12   5  15       46.35       59.00     43.23 o 
 -11   5  15       35.11       31.08     37.53 o 
 -10   5  15        2.78        2.52     24.89 o 
  -9   5  15       14.97        8.54     23.41 o 
  -8   5  15      116.03       90.95     27.36 o 
  -7   5  15      427.05      379.37     39.99 o 
  -6   5  15      325.37      283.90     35.94 o 
  -5   5  15       55.44       37.24     17.75 o 
  -4   5  15       14.05       22.24     17.52 o 
  -3   5  15      249.29      310.85     35.36 o 
  -2   5  15      260.63      216.95     21.37 o 
  -1   5  15      517.34      457.99     36.30 o 
   0   5  15      367.22      344.90     33.24 o 
   1   5  15       20.72       61.91     20.92 o 
   2   5  15     1175.65      988.97     71.74 o 
   3   5  15      687.95      538.96     59.10 o 
   4   5  15      442.88      441.46     36.86 o 
   5   5  15      167.70      219.03     30.17 o 
   6   5  15      144.77      149.91     41.13 o 
   7   5  15        0.48       16.55     28.89 o 
   8   5  15        4.47       34.82     32.14 o 
   9   5  15       11.47       44.38     75.68 o 
 -12   6  15       18.09       54.03     36.03 o 
 -11   6  15        0.12       10.87     29.49 o 
 -10   6  15       15.33       28.08     24.50 o 
  -9   6  15      102.41      107.65     31.03 o 
  -8   6  15       95.85       56.70     28.35 o 
  -7   6  15      129.23       99.15     28.20 o 
  -6   6  15      595.07      607.40     50.03 o 
  -5   6  15       58.88       58.29     25.38 o 
  -4   6  15      244.84      234.88     30.62 o 
  -3   6  15      157.77      187.13     28.27 o 
  -2   6  15       47.12       73.86     21.97 o 
  -1   6  15       17.39        8.15     18.87 o 
   0   6  15      209.75      195.84     28.69 o 
   1   6  15      307.61      329.57     36.16 o 
   2   6  15       34.21       21.91     21.31 o 
   3   6  15       64.79       48.96     21.66 o 
   4   6  15       79.65       82.18     24.14 o 
   5   6  15       21.64       43.41     23.61 o 
   6   6  15       12.00       23.72     32.30 o 
   7   6  15        5.37       21.87     37.46 o 
   8   6  15        6.97       34.05     43.46 o 
 -11   7  15        0.53       31.82     33.59 o 
 -10   7  15       22.74       31.43     27.07 o 
  -9   7  15        2.01        2.06     24.05 o 
  -8   7  15       38.32       73.49     28.15 o 
  -7   7  15       67.85       93.88     36.53 o 
  -6   7  15       14.10       44.09     28.96 o 
  -5   7  15       75.34       65.46     30.88 o 
  -4   7  15      214.73      190.81     31.25 o 
  -3   7  15       79.54       92.58     25.53 o 
  -2   7  15       40.77       34.72     31.58 o 
  -1   7  15        1.05        3.67     26.49 o 
   0   7  15        0.02        4.09     20.40 o 
   1   7  15       22.05       52.57     23.18 o 
   2   7  15       11.31       43.45     25.81 o 
   3   7  15       33.50       42.64     22.42 o 
   4   7  15       66.88       57.19     24.19 o 
   5   7  15        6.82       23.29     28.57 o 
   6   7  15      162.86      197.02     50.61 o 
   7   7  15       65.55      119.92     46.50 o 
   8   7  15        1.88       35.80     47.46 o 
 -10   8  15       47.87       85.19     35.32 o 
  -9   8  15        0.01        3.66     35.05 o 
  -8   8  15       16.24       18.92     33.67 o 
  -7   8  15       20.07       45.07     29.65 o 
  -6   8  15        0.95        7.80     29.91 o 
  -5   8  15      373.46      406.77     64.68 o 
  -4   8  15      339.12      315.87     40.42 o 
  -3   8  15      158.52      178.52     43.44 o 
  -2   8  15       11.64       23.12     30.48 o 
  -1   8  15        2.80        5.05     30.35 o 
   0   8  15        1.19       17.27     30.01 o 
   1   8  15       28.94       50.07     25.79 o 
   2   8  15      103.49      121.81     31.87 o 
   3   8  15       27.19       40.14     24.03 o 
   4   8  15       40.23       57.97     31.64 o 
   5   8  15       11.28       32.18     36.08 o 
   6   8  15       18.72       45.61     39.83 o 
   7   8  15       24.69       27.37     40.48 o 
  -9   9  15       48.03       49.30     42.79 o 
  -8   9  15       12.42       34.89     39.99 o 
  -7   9  15      167.09      218.68     52.78 o 
  -6   9  15       70.25       67.30     38.70 o 
  -5   9  15        8.55       16.30     32.72 o 
  -4   9  15        5.74       -6.75     29.75 o 
  -3   9  15        0.51       11.57     32.51 o 
  -2   9  15      249.97      323.03     87.25 o 
  -1   9  15      240.62      280.46     51.56 o 
   0   9  15      134.90      151.26     44.33 o 
   1   9  15       12.13        9.36     31.07 o 
   2   9  15        8.72       -8.33     29.50 o 
   3   9  15        5.69        7.97     34.20 o 
   4   9  15       74.07      163.03     47.83 o 
   5   9  15       23.20       72.44     45.12 o 
  -7  10  15        0.15       17.22     43.94 o 
  -6  10  15       18.93       32.59     39.14 o 
  -5  10  15        2.52       -9.67     44.76 o 
  -4  10  15       13.75       55.06     39.89 o 
  -3  10  15        0.34       -6.66     34.89 o 
  -2  10  15       20.58        7.16     31.00 o 
  -1  10  15        0.43       31.32     34.04 o 
   0  10  15       41.95       79.12     38.34 o 
   1  10  15        5.69       59.53     36.33 o 
   2  10  15        2.97       43.39     31.10 o 
   3  10  15        1.44       52.03     40.33 o 
   4  10  15       32.23       91.38     51.67 o 
  -5  11  15        1.71       56.14     69.61 o 
  -4  11  15       14.67      -18.25     42.10 o 
  -3  11  15        0.01       18.31     41.23 o 
  -2  11  15        2.51       36.08     40.24 o 
  -1  11  15        4.03       26.96     39.05 o 
   0  11  15        1.29        6.62     41.44 o 
   1  11  15       13.93       11.73     40.47 o 
 -14   0  16       39.79       29.59     73.02 o 
 -13   0  16        5.44       56.14     57.85 o 
 -12   0  16       13.54        7.21     46.47 o 
 -11   0  16      134.84       95.97     64.49 o 
 -10   0  16     1231.87     1006.17    118.92 o 
  -9   0  16      306.76      223.05     62.40 o 
  -8   0  16        4.93       83.74     55.95 o 
  -7   0  16      212.56      309.59     27.86 o 
  -5   0  16     2150.05     1715.72    185.34 o 
  -4   0  16     4933.48     5836.07    384.22 o 
  -3   0  16     3438.71     3483.07    187.07 o 
  -2   0  16     7898.02     8238.82    388.34 o 
  -1   0  16     1936.49     1952.11     56.30 o 
   0   0  16      537.98      591.88     81.84 o 
   1   0  16     4783.72     4908.28    132.29 o 
   2   0  16     3610.99     3031.22    150.21 o 
   3   0  16      742.13      496.73     70.56 o 
   4   0  16     2084.36     1867.82    132.77 o 
   5   0  16       11.47        3.03     31.86 o 
   6   0  16      193.82      412.33     77.57 o 
   7   0  16      265.06      448.37     85.16 o 
   8   0  16        0.57        9.67     45.71 o 
   9   0  16       17.60       54.62     52.92 o 
  10   0  16        0.31       14.79     70.56 o 
 -14   1  16        0.24       18.01     46.23 o 
 -13   1  16       37.83       90.93     61.17 o 
 -12   1  16        2.95       19.74     48.17 o 
 -11   1  16        5.07       -3.10     36.68 o 
 -10   1  16       18.55        0.12     35.99 o 
  -9   1  16      368.91      280.67     35.74 o 
  -7   1  16      266.42      352.50     26.58 o 
  -6   1  16     1203.46     1187.14     58.00 o 
  -4   1  16        9.35        5.31     10.15 o 
  -3   1  16      815.68      826.49     41.48 o 
  -2   1  16     1369.59     1266.71     37.96 o 
  -1   1  16     2312.71     2169.39     84.14 o 
   0   1  16     1244.99     1313.17     47.09 o 
   1   1  16        4.25       16.75     15.16 o 
   2   1  16       37.62       51.99     14.59 o 
   3   1  16      300.36      259.12     24.38 o 
   4   1  16      121.81      201.69     35.99 o 
   5   1  16       55.99       69.13     31.43 o 
   6   1  16       17.59       17.92     29.34 o 
   7   1  16        7.84       48.06     34.21 o 
   8   1  16      508.72      443.88     69.04 o 
   9   1  16        1.10       55.47     40.31 o 
  10   1  16      189.83      222.66     60.22 o 
 -13   2  16        7.12       65.70     45.19 o 
 -12   2  16        0.17       24.22     39.05 o 
 -11   2  16      500.66      482.59     80.23 o 
 -10   2  16      517.17      595.85     72.31 o 
  -9   2  16      924.27     1027.80     50.95 o 
  -8   2  16        5.40       29.73     17.95 o 
  -7   2  16      338.34      224.21     24.95 o 
  -6   2  16      108.24       54.95     14.69 o 
  -5   2  16       64.70       41.95     11.15 o 
  -4   2  16      165.88      136.04     14.06 o 
  -3   2  16     3970.34     3748.53    117.01 o 
  -2   2  16     6072.89     6654.09    267.46 o 
  -1   2  16        9.50        7.33     10.86 o 
   0   2  16     2677.97     2651.05    156.75 o 
   1   2  16        3.86        9.67     16.11 o 
   2   2  16        3.42        1.25     15.34 o 
   3   2  16        5.73        3.21     13.79 o 
   4   2  16        0.03       13.43     16.81 o 
   5   2  16        7.66        8.77     27.65 o 
   6   2  16       34.29       60.86     32.19 o 
   7   2  16       62.80       32.24     32.46 o 
   8   2  16       29.55       40.96     36.81 o 
   9   2  16       72.00       67.03     41.70 o 
  10   2  16       97.21       58.93     54.76 o 
 -13   3  16       39.23       25.84     45.60 o 
 -12   3  16       55.91       61.62     41.03 o 
 -11   3  16        0.99       -2.36     24.25 o 
 -10   3  16        3.63        0.49     23.35 o 
  -9   3  16       90.71       83.84     27.02 o 
  -8   3  16      327.48      272.59     30.15 o 
  -7   3  16        4.58       18.60     16.44 o 
  -6   3  16       96.43       86.04     19.16 o 
  -5   3  16       79.15       93.05     19.07 o 
  -4   3  16       52.81       75.30     13.02 o 
  -3   3  16     2959.03     3102.66    146.81 o 
  -2   3  16     3067.93     3556.04    178.25 o 
  -1   3  16       29.02       60.11     19.66 o 
   0   3  16     2104.50     2189.26     95.77 o 
   1   3  16      927.07      967.51     50.84 o 
   2   3  16       33.60       38.79     18.65 o 
   3   3  16       28.82       24.88     16.01 o 
   4   3  16      560.15      550.84     39.06 o 
   5   3  16     1635.15     1561.55     66.09 o 
   6   3  16        8.57       21.25     34.51 o 
   7   3  16        2.20       23.92     33.44 o 
   8   3  16       72.69       84.96     41.04 o 
   9   3  16        0.54       23.82     40.14 o 
 -13   4  16        5.99       38.25     44.80 o 
 -12   4  16        2.67       32.57     30.18 o 
 -11   4  16       83.35       80.94     30.76 o 
 -10   4  16        6.60        6.63     23.88 o 
  -9   4  16      190.51      161.39     32.66 o 
  -8   4  16       21.14       12.00     22.24 o 
  -7   4  16      170.22      207.44     30.98 o 
  -6   4  16      130.70      178.70     23.83 o 
  -5   4  16      151.34      180.82     23.04 o 
  -4   4  16       57.02      104.56     18.63 o 
  -3   4  16      700.98      844.11     72.22 o 
  -2   4  16       15.67       35.59     13.39 o 
  -1   4  16      488.71      527.37     37.32 o 
   0   4  16       68.94      111.48     23.10 o 
   1   4  16       15.26       10.66     18.40 o 
   2   4  16       47.16       70.38     22.15 o 
   3   4  16       98.56      101.14     22.88 o 
   4   4  16       78.55       74.26     21.55 o 
   5   4  16       67.47      105.21     26.94 o 
   6   4  16        9.34       46.73     23.73 o 
   7   4  16      120.19       32.47     32.70 o 
   8   4  16       23.11       56.83     38.39 o 
   9   4  16        0.17       27.11     47.00 o 
 -12   5  16        0.57       54.85     33.96 o 
 -11   5  16       63.20       71.45     30.28 o 
 -10   5  16       10.14       38.42     26.95 o 
  -9   5  16       64.39       48.99     25.15 o 
  -8   5  16      425.47      398.66     42.93 o 
  -7   5  16        0.80      -14.90     18.26 o 
  -6   5  16       32.72       53.35     19.13 o 
  -5   5  16       76.64       66.86     19.02 o 
  -4   5  16      281.54      258.52     33.04 o 
  -3   5  16      793.66      753.29     77.23 o 
  -2   5  16      702.40      768.54     36.07 o 
  -1   5  16       75.63       82.71     22.10 o 
   0   5  16       32.63       64.72     21.60 o 
   1   5  16      240.15      255.98     31.31 o 
   2   5  16      988.89     1018.79     77.36 o 
   3   5  16       95.70      101.98     23.65 o 
   4   5  16       66.93       80.01     23.64 o 
   5   5  16      193.65      237.21     31.50 o 
   6   5  16      112.84      115.02     33.73 o 
   7   5  16        7.92       37.64     28.64 o 
   8   5  16        0.14       39.09     40.62 o 
   9   5  16       13.81       67.33     73.97 o 
 -12   6  16       20.74       64.38     34.13 o 
 -11   6  16       25.18       51.39     29.91 o 
 -10   6  16       12.05       39.18     25.82 o 
  -9   6  16        0.10       24.11     25.35 o 
  -8   6  16        8.33       14.59     23.91 o 
  -7   6  16      271.20      249.67     37.15 o 
  -6   6  16      269.74      251.70     43.21 o 
  -5   6  16        6.69       30.43     21.68 o 
  -4   6  16        7.75       16.89     19.12 o 
  -3   6  16      560.39      548.72     42.32 o 
  -2   6  16      539.36      529.46     54.65 o 
  -1   6  16       11.74        2.73     17.28 o 
   0   6  16        0.12       15.55     19.17 o 
   1   6  16       43.90       59.21     22.88 o 
   2   6  16      188.36      131.47     34.39 o 
   3   6  16      488.33      552.13     47.31 o 
   4   6  16      109.03      108.26     25.96 o 
   5   6  16       39.93       42.27     24.62 o 
   6   6  16      100.19       98.44     36.33 o 
   7   6  16       36.56       33.26     31.35 o 
   8   6  16        5.91       81.17     46.95 o 
 -11   7  16        6.09       32.47     33.72 o 
 -10   7  16       30.08       51.59     29.73 o 
  -9   7  16       19.44       41.94     25.36 o 
  -8   7  16       30.94       47.03     27.29 o 
  -7   7  16      102.49      106.02     39.10 o 
  -6   7  16      166.93      185.90     39.35 o 
  -5   7  16       11.24       24.11     23.79 o 
  -4   7  16       22.17       13.27     22.38 o 
  -3   7  16       21.44       19.82     30.36 o 
  -2   7  16      220.48      214.98     42.38 o 
  -1   7  16      101.04      112.85     34.40 o 
   0   7  16      171.02      228.80     32.84 o 
   1   7  16      234.82      272.85     37.08 o 
   2   7  16        8.08       24.93     25.94 o 
   3   7  16       73.94       32.74     22.83 o 
   4   7  16       47.16       60.56     25.72 o 
   5   7  16        1.69       36.40     29.05 o 
   6   7  16       51.78       68.27     34.37 o 
   7   7  16       43.46       68.81     46.82 o 
 -10   8  16        3.82       18.22     38.82 o 
  -9   8  16       12.68       59.33     36.43 o 
  -8   8  16       10.55       34.70     29.53 o 
  -7   8  16       41.77       77.90     43.91 o 
  -6   8  16        0.57       24.26     32.22 o 
  -5   8  16       68.65       53.39     27.84 o 
  -4   8  16        7.81       16.15     32.12 o 
  -3   8  16       31.03       51.05     34.77 o 
  -2   8  16       28.44       16.33     33.80 o 
  -1   8  16       64.01       87.62     53.49 o 
   0   8  16       54.19       66.49     35.69 o 
   1   8  16       20.34       14.58     24.97 o 
   2   8  16      106.75      109.55     33.03 o 
   3   8  16       15.97       30.14     23.53 o 
   4   8  16       18.89        7.22     28.23 o 
   5   8  16       58.04       83.10     42.15 o 
   6   8  16        6.04       55.56     43.58 o 
  -9   9  16        0.51        8.53     38.84 o 
  -8   9  16       20.36       40.17     42.69 o 
  -7   9  16        5.71       -7.75     39.07 o 
  -6   9  16       28.41       47.99     36.02 o 
  -5   9  16      115.09      116.86     39.85 o 
  -4   9  16        6.41       34.53     33.35 o 
  -3   9  16      155.37      182.45     44.91 o 
  -2   9  16       51.54       55.92     35.18 o 
  -1   9  16       20.37       20.75     49.79 o 
   0   9  16       81.49      133.98     40.57 o 
   1   9  16       65.23      103.38     39.83 o 
   2   9  16        2.69       -3.50     28.08 o 
   3   9  16        0.73       33.18     30.86 o 
   4   9  16        0.95       60.16     45.48 o 
   5   9  16        5.45       51.10     48.55 o 
  -7  10  16        0.15       21.32     42.03 o 
  -6  10  16        0.00      -12.71     51.40 o 
  -5  10  16       21.82       50.50     43.70 o 
  -4  10  16        1.18       51.13     38.51 o 
  -3  10  16       35.51       82.49     38.77 o 
  -2  10  16        0.04       14.96     37.83 o 
  -1  10  16       41.34       49.28     34.87 o 
   0  10  16       92.68      110.15     41.39 o 
   1  10  16        0.01       32.58     35.42 o 
   2  10  16       18.71       58.19     34.18 o 
   3  10  16       11.33       43.24     51.59 o 
  -5  11  16       92.27      149.57     56.23 o 
  -4  11  16        3.00       -6.51     41.37 o 
  -3  11  16       13.14       36.66     46.57 o 
  -2  11  16        0.26       13.28     44.21 o 
  -1  11  16        1.37       15.27     44.43 o 
   0  11  16       24.15      116.06     48.48 o 
   1  11  16        6.44       31.25     44.57 o 
 -14   1  17        5.36       25.18     45.95 o 
 -13   1  17        0.07       41.52     39.90 o 
 -12   1  17       70.13       90.75     42.79 o 
 -11   1  17        6.43      -10.05     34.13 o 
 -10   1  17      101.77      117.79     40.96 o 
  -9   1  17      362.87      255.39     34.17 o 
  -7   1  17      255.55      188.71     19.66 o 
  -6   1  17       27.23        7.48     10.90 o 
  -5   1  17     2101.63     2426.36    126.68 o 
  -4   1  17       18.76       14.77     10.57 o 
  -3   1  17      623.51      640.96     25.47 o 
  -2   1  17     4147.86     4618.82    144.31 o 
  -1   1  17      271.09      298.65     20.02 o 
   0   1  17       74.40       61.06     16.81 o 
   1   1  17       84.57       77.95     20.55 o 
   2   1  17       36.43       61.38     15.96 o 
   3   1  17     1321.89     1540.02     60.04 o 
   4   1  17       16.45       51.95     27.51 o 
   5   1  17       48.82      137.18     35.74 o 
   6   1  17        1.02       23.30     31.85 o 
   7   1  17      132.17       84.41     40.12 o 
   8   1  17        0.04       41.06     35.76 o 
   9   1  17       34.97       52.00     45.64 o 
  10   1  17       32.25       61.93     51.04 o 
 -13   2  17       46.06       91.90     47.52 o 
 -12   2  17       13.68       60.73     41.03 o 
 -11   2  17      160.90      161.10     48.46 o 
 -10   2  17       13.91       17.02     24.26 o 
  -9   2  17        2.33        7.55     19.23 o 
  -8   2  17       14.03        8.88     16.93 o 
  -7   2  17       51.35       40.56     17.04 o 
  -6   2  17      915.18     1062.29     59.94 o 
  -5   2  17       58.23       61.71     12.55 o 
  -4   2  17     2001.51     1965.28     77.22 o 
  -3   2  17      528.48      548.17     24.23 o 
  -2   2  17      211.07      229.96     20.78 o 
  -1   2  17      779.78      715.82     30.43 o 
   0   2  17       94.02      136.57     23.30 o 
   1   2  17      553.03      535.00     38.90 o 
   2   2  17      660.01      547.30     41.21 o 
   3   2  17        1.10       -6.42     15.85 o 
   4   2  17       76.07       71.97     21.21 o 
   5   2  17      245.12      239.07     43.21 o 
   6   2  17       15.04       25.54     31.10 o 
   7   2  17       27.76       67.09     40.02 o 
   8   2  17      136.46      136.75     44.64 o 
   9   2  17       95.94       93.08     50.62 o 
 -13   3  17        4.52       18.77     45.62 o 
 -12   3  17       15.37       69.79     44.25 o 
 -11   3  17       81.96       63.71     30.08 o 
 -10   3  17       38.49       48.89     23.39 o 
  -9   3  17       30.92       39.92     20.53 o 
  -8   3  17      456.75      398.55     34.64 o 
  -7   3  17       32.51       23.09     16.67 o 
  -6   3  17      559.85      525.17     40.79 o 
  -5   3  17      354.59      319.25     27.26 o 
  -4   3  17      400.55      479.12     25.51 o 
  -3   3  17      218.46      212.82     18.57 o 
  -2   3  17     3484.00     3844.97    211.94 o 
  -1   3  17     2706.51     3052.10    172.55 o 
   0   3  17        2.09        7.85     15.67 o 
   1   3  17       32.67       23.67     17.27 o 
   2   3  17      187.56      158.70     26.08 o 
   3   3  17       11.35        0.45     16.01 o 
   4   3  17       71.83      147.49     26.03 o 
   5   3  17       24.70       12.11     19.71 o 
   6   3  17        5.83       18.97     33.84 o 
   7   3  17      650.97      512.66     92.56 o 
   8   3  17       29.51       82.09     40.29 o 
   9   3  17       26.01       10.01     39.99 o 
 -13   4  17       23.55       57.98     51.30 o 
 -12   4  17        2.06      -15.96     27.84 o 
 -11   4  17       11.19       13.92     26.67 o 
 -10   4  17        0.01      -13.58     25.44 o 
  -9   4  17       25.57       -0.10     21.62 o 
  -8   4  17      553.31      590.18     42.00 o 
  -7   4  17      308.94      330.33     32.66 o 
  -6   4  17        4.48       -1.53     14.48 o 
  -5   4  17     1428.40     1437.86     63.05 o 
  -4   4  17        1.47        5.45     13.73 o 
  -3   4  17      209.67      224.33     20.91 o 
  -2   4  17     1993.97     2146.98    144.43 o 
  -1   4  17      128.62      124.78     23.58 o 
   0   4  17     1624.92     1597.67    102.21 o 
   1   4  17     1893.02     1945.92    104.69 o 
   2   4  17      320.34      323.81     35.48 o 
   3   4  17      159.76      135.89     24.07 o 
   4   4  17      308.63      287.90     31.29 o 
   5   4  17      169.23      163.43     29.04 o 
   6   4  17       15.62       24.27     23.81 o 
   7   4  17        1.77       35.88     35.39 o 
   8   4  17       10.41       48.07     41.17 o 
   9   4  17        4.48        4.28     50.01 o 
 -12   5  17       18.23       24.36     31.40 o 
 -11   5  17        0.30       18.09     27.51 o 
 -10   5  17        1.27       18.77     24.81 o 
  -9   5  17       96.86      109.21     30.29 o 
  -8   5  17        3.15       26.42     23.01 o 
  -7   5  17      888.43      884.58     50.64 o 
  -6   5  17       28.14       18.18     17.02 o 
  -5   5  17        8.08        2.25     15.72 o 
  -4   5  17        6.94       13.92     18.66 o 
  -3   5  17      691.04      697.59     73.27 o 
  -2   5  17      165.13      225.38     27.98 o 
  -1   5  17      161.25      169.61     26.72 o 
   0   5  17       41.26       45.29     20.42 o 
   1   5  17      320.68      258.24     33.27 o 
   2   5  17      783.63      753.87     53.77 o 
   3   5  17        4.20       12.40     19.40 o 
   4   5  17        0.10      -11.22     21.27 o 
   5   5  17      191.80      181.00     31.05 o 
   6   5  17        0.27       23.30     28.43 o 
   7   5  17        5.10       -2.31     37.11 o 
   8   5  17        0.44       36.64     40.50 o 
 -12   6  17        8.09       53.18     35.42 o 
 -11   6  17       43.92       80.93     33.88 o 
 -10   6  17       32.21       83.72     32.62 o 
  -9   6  17       24.31       30.45     26.86 o 
  -8   6  17       40.35       23.03     25.31 o 
  -7   6  17        6.15       27.81     22.92 o 
  -6   6  17      428.81      321.89     38.78 o 
  -5   6  17      445.20      474.58     42.86 o 
  -4   6  17        1.56        2.80     17.86 o 
  -3   6  17      179.87      124.14     35.06 o 
  -2   6  17       59.69       73.29     29.46 o 
  -1   6  17       53.74       58.17     22.46 o 
   0   6  17      351.82      275.69     33.43 o 
   1   6  17        1.22       -4.21     20.64 o 
   2   6  17      120.53      106.93     28.31 o 
   3   6  17       91.14      106.50     25.76 o 
   4   6  17       10.21        0.89     21.68 o 
   5   6  17       27.39       49.49     25.38 o 
   6   6  17        0.34       -7.39     28.34 o 
   7   6  17        8.98        6.60     33.24 o 
   8   6  17       40.71      146.99     76.81 o 
 -11   7  17        3.61       19.11     33.53 o 
 -10   7  17        3.88       37.53     29.08 o 
  -9   7  17        0.09       15.42     27.90 o 
  -8   7  17        1.82       19.22     25.36 o 
  -7   7  17      104.70      115.11     37.83 o 
  -6   7  17      255.30      302.09     40.36 o 
  -5   7  17        6.35       29.97     24.60 o 
  -4   7  17        0.01       -0.32     21.03 o 
  -3   7  17        2.72        7.70     30.24 o 
  -2   7  17      284.09      233.50     43.58 o 
  -1   7  17      642.64      748.20     68.52 o 
   0   7  17      374.61      436.96     43.31 o 
   1   7  17       26.27       19.84     23.80 o 
   2   7  17      101.12       68.71     28.66 o 
   3   7  17       62.99       42.33     24.46 o 
   4   7  17      433.84      423.14     41.88 o 
   5   7  17       29.19       45.70     29.59 o 
   6   7  17        4.71       40.26     32.28 o 
   7   7  17        8.61       41.28     45.54 o 
 -10   8  17        2.25       74.10     41.84 o 
  -9   8  17       15.79       49.50     36.42 o 
  -8   8  17      133.26      149.34     42.02 o 
  -7   8  17       22.01       30.04     30.41 o 
  -6   8  17        9.06       22.53     25.14 o 
  -5   8  17       35.44       50.12     29.12 o 
  -4   8  17       95.26      108.85     42.40 o 
  -3   8  17      111.22      101.71     39.27 o 
  -2   8  17       10.95      -15.03     30.08 o 
  -1   8  17        7.80       -8.01     28.80 o 
   0   8  17       79.80       41.46     31.32 o 
   1   8  17        8.72       31.87     26.71 o 
   2   8  17        5.13       38.34     29.72 o 
   3   8  17        3.80       14.52     24.33 o 
   4   8  17        1.39        5.83     29.59 o 
   5   8  17        2.06        5.01     33.11 o 
   6   8  17       52.96       90.61     46.61 o 
  -9   9  17        1.33      -12.25     43.11 o 
  -8   9  17        0.03       33.31     35.70 o 
  -7   9  17      157.06      148.92     46.25 o 
  -6   9  17      111.15      166.73     38.75 o 
  -5   9  17        6.87       30.89     36.93 o 
  -4   9  17      124.97      135.63     46.28 o 
  -3   9  17        3.55       13.80     34.13 o 
  -2   9  17        5.03       -2.90     30.16 o 
  -1   9  17       65.16       52.06     36.61 o 
   0   9  17        3.28       28.49     33.28 o 
   1   9  17       14.19        2.25     31.03 o 
   2   9  17        3.16        0.26     28.23 o 
   3   9  17       78.77      122.64     38.37 o 
   4   9  17        3.66       43.36     43.64 o 
   5   9  17        5.50       47.97     50.85 o 
  -7  10  17        3.44       -7.02     54.24 o 
  -6  10  17        0.95       34.71     39.33 o 
  -5  10  17        1.43       36.68     41.09 o 
  -4  10  17       58.11      136.56     86.77 o 
  -3  10  17       36.85       98.14     44.80 o 
  -2  10  17       26.74       45.02     36.33 o 
  -1  10  17       21.49       23.11     37.24 o 
   0  10  17        0.01       19.29     33.19 o 
   1  10  17        6.12       12.35     37.19 o 
   2  10  17       38.29       91.79     34.72 o 
   3  10  17        7.12        5.12     53.11 o 
  -4  11  17       10.06       14.08     49.88 o 
  -3  11  17       15.93       58.30     50.49 o 
  -2  11  17        2.78      -20.06     45.17 o 
  -1  11  17       15.02       31.54     46.12 o 
   0  11  17        0.00       22.80     42.58 o 
 -14   0  18       51.32       79.85     70.37 o 
 -13   0  18       26.91       87.25     72.26 o 
 -12   0  18       58.22       41.16     52.92 o 
 -11   0  18       12.29      -15.36     45.33 o 
 -10   0  18      834.17      939.22    113.61 o 
  -8   0  18     1975.81     2193.29    118.16 o 
  -7   0  18      326.01      226.05     31.93 o 
  -6   0  18       30.93       66.16     18.77 o 
  -5   0  18        9.88       -5.70     15.09 o 
  -4   0  18     3792.32     3330.44    152.95 o 
  -3   0  18     1240.46     1188.67     74.33 o 
  -2   0  18     1422.53     1564.17     79.89 o 
  -1   0  18     5555.66     5070.86    310.48 o 
   0   0  18     2976.38     3084.03    428.17 o 
   1   0  18       81.24       86.01     32.36 o 
   2   0  18        8.30       14.25     24.19 o 
   3   0  18       40.45      -19.91     30.35 o 
   4   0  18       78.81       17.83     38.88 o 
   5   0  18       97.18       54.05     45.33 o 
   6   0  18       51.99      182.84     57.47 o 
   7   0  18       28.93       33.76     49.69 o 
   8   0  18       17.71       25.79     58.99 o 
   9   0  18       14.10       60.50     70.75 o 
 -13   1  18        0.00       86.13     47.34 o 
 -12   1  18        0.62       52.13     39.95 o 
 -11   1  18       10.11        6.51     38.82 o 
 -10   1  18       10.67       52.44     37.42 o 
  -9   1  18       11.20        3.74     21.53 o 
  -8   1  18      106.74      194.22     25.11 o 
  -7   1  18      332.33      297.58     23.30 o 
  -6   1  18      249.31      246.41     18.94 o 
  -5   1  18       17.22       49.31     13.24 o 
  -4   1  18       57.00       66.38     12.82 o 
  -3   1  18     1108.34     1424.24     69.06 o 
  -2   1  18       26.26       14.79     10.91 o 
  -1   1  18     1667.83     1852.04     69.62 o 
   0   1  18     1913.71     1945.19     77.42 o 
   1   1  18       74.84       38.28     18.65 o 
   2   1  18      219.20      224.45     24.23 o 
   3   1  18      119.88      147.43     29.54 o 
   4   1  18       13.38        9.34     24.68 o 
   5   1  18      110.32       95.60     34.97 o 
   6   1  18      290.33      244.57     47.40 o 
   7   1  18      140.55      146.74     41.74 o 
   8   1  18        8.07       57.24     42.03 o 
   9   1  18       78.38      118.13     49.71 o 
 -13   2  18       33.66       91.06     50.76 o 
 -12   2  18        7.95       29.14     37.68 o 
 -11   2  18       24.81       17.25     35.98 o 
 -10   2  18       98.88      106.09     29.47 o 
  -9   2  18        0.02        0.66     18.98 o 
  -7   2  18       51.48      110.97     20.12 o 
  -6   2  18      103.61       86.74     16.78 o 
  -5   2  18       32.60       12.81     11.44 o 
  -4   2  18     1584.40     1862.30     92.31 o 
  -3   2  18      833.64      888.26     32.32 o 
  -2   2  18     1088.61     1053.94     39.38 o 
  -1   2  18     1182.39     1172.92     53.71 o 
   0   2  18      197.79      169.88     25.99 o 
   1   2  18       50.75       33.65     17.98 o 
   2   2  18      167.60       81.71     22.14 o 
   3   2  18      389.19      285.10     28.82 o 
   4   2  18      266.09      154.54     30.04 o 
   5   2  18       24.30       35.93     35.40 o 
   6   2  18      415.27      509.98     61.75 o 
   7   2  18       12.63       50.21     38.30 o 
   8   2  18       68.50       73.64     41.90 o 
   9   2  18       23.17       50.45     44.54 o 
 -13   3  18        3.18      -18.86     43.49 o 
 -12   3  18       34.87       37.07     43.65 o 
 -11   3  18       37.91       58.91     29.74 o 
 -10   3  18       84.82       71.41     28.63 o 
  -9   3  18        0.88       32.45     20.86 o 
  -8   3  18     1651.92     1439.68    100.76 o 
  -7   3  18      874.71      849.41     51.08 o 
  -6   3  18      397.82      324.40     30.39 o 
  -5   3  18      923.20      939.62     62.03 o 
  -4   3  18      258.17      250.02     20.23 o 
  -3   3  18      662.98      642.52     32.29 o 
  -2   3  18     1849.67     1789.86    101.95 o 
  -1   3  18      134.56      104.75     22.44 o 
   0   3  18      189.90      177.79     27.23 o 
   1   3  18      544.48      458.71     42.49 o 
   2   3  18      586.44      564.15     43.91 o 
   3   3  18      256.07      294.13     29.55 o 
   4   3  18       41.63       58.96     22.82 o 
   5   3  18        0.52       -3.19     23.37 o 
   6   3  18       34.02       40.19     37.83 o 
   7   3  18       19.95       42.46     36.18 o 
   8   3  18        5.25       38.48     40.53 o 
   9   3  18       23.79       -2.29     44.06 o 
 -13   4  18        2.46        2.40     45.31 o 
 -12   4  18       13.47       25.26     30.42 o 
 -11   4  18        2.80       10.35     27.35 o 
 -10   4  18       85.76      104.77     26.96 o 
  -9   4  18       15.86       24.38     20.33 o 
  -8   4  18       71.95       55.67     21.11 o 
  -7   4  18        4.34       19.45     18.62 o 
  -6   4  18      149.18      111.79     21.46 o 
  -5   4  18      254.43      248.24     38.40 o 
  -4   4  18      616.14      618.74     36.62 o 
  -3   4  18      427.39      445.93     28.20 o 
  -2   4  18       70.35       52.49     19.10 o 
  -1   4  18      175.04      158.06     25.88 o 
   0   4  18      316.91      340.06     49.00 o 
   1   4  18       92.69       71.48     23.48 o 
   2   4  18        1.06        9.34     20.98 o 
   3   4  18       44.45       32.75     19.25 o 
   4   4  18      210.57      254.48     30.84 o 
   5   4  18      306.38      339.78     37.22 o 
   6   4  18      390.39      450.02     49.56 o 
   7   4  18       45.41       31.49     33.17 o 
   8   4  18       13.93       25.40     40.88 o 
 -12   5  18        0.28       41.42     33.35 o 
 -11   5  18        3.56       23.46     28.71 o 
 -10   5  18        6.68       10.49     25.35 o 
  -9   5  18        2.62        7.23     24.31 o 
  -8   5  18      402.45      387.36     37.69 o 
  -7   5  18       16.84       30.47     21.23 o 
  -6   5  18      183.16      175.75     25.42 o 
  -5   5  18        1.96       17.17     19.65 o 
  -4   5  18       18.75       32.21     19.22 o 
  -3   5  18      172.49      181.76     26.81 o 
  -2   5  18       51.04       82.34     22.20 o 
  -1   5  18       19.18       47.34     21.67 o 
   0   5  18        4.14        5.43     20.04 o 
   1   5  18        3.09       22.63     21.08 o 
   2   5  18       16.98       33.59     22.85 o 
   3   5  18       20.95       23.20     20.44 o 
   4   5  18        3.09       12.53     20.99 o 
   5   5  18      141.21      142.79     29.65 o 
   6   5  18       97.89       94.77     35.42 o 
   7   5  18        6.25       37.42     39.12 o 
   8   5  18       18.74       38.94     42.78 o 
 -12   6  18        8.83       40.46     36.44 o 
 -11   6  18        9.65       28.53     28.44 o 
 -10   6  18       23.29       26.66     27.70 o 
  -9   6  18       24.47       43.78     27.40 o 
  -8   6  18      121.81       98.61     30.58 o 
  -7   6  18      148.71      125.74     27.02 o 
  -6   6  18      301.94      286.37     38.32 o 
  -5   6  18      757.15      817.44     73.13 o 
  -4   6  18      373.38      355.41     37.13 o 
  -3   6  18      143.52      179.00     40.52 o 
  -2   6  18       18.56       49.29     29.62 o 
  -1   6  18        5.35       -3.10     18.84 o 
   0   6  18       63.52       79.40     24.51 o 
   1   6  18       12.64       -8.37     20.57 o 
   2   6  18       33.44       41.10     25.95 o 
   3   6  18      532.25      525.05     43.32 o 
   4   6  18       40.49       13.72     24.00 o 
   5   6  18        1.21       -1.58     23.04 o 
   6   6  18        4.15       35.38     34.84 o 
   7   6  18        0.01      -20.53     44.10 o 
 -11   7  18       34.86       65.30     36.51 o 
 -10   7  18        0.05       32.73     29.63 o 
  -9   7  18        4.30       10.00     35.39 o 
  -8   7  18       22.09       51.44     32.93 o 
  -7   7  18       69.42       94.38     31.05 o 
  -6   7  18       15.02       22.13     24.66 o 
  -5   7  18       23.98       16.19     23.20 o 
  -4   7  18        0.15      -18.96     27.52 o 
  -3   7  18       75.93      105.46     36.86 o 
  -2   7  18       73.80       97.87     36.50 o 
  -1   7  18        7.38       24.19     30.78 o 
   0   7  18        2.66       12.42     22.56 o 
   1   7  18        3.15       -5.77     22.48 o 
   2   7  18      266.46      215.61     37.51 o 
   3   7  18        0.56      -29.55     22.71 o 
   4   7  18        0.22      -19.14     22.64 o 
   5   7  18        1.79       16.06     30.11 o 
   6   7  18        1.05       19.80     34.15 o 
   7   7  18       48.38       95.17     56.52 o 
 -10   8  18        0.14        3.23     50.07 o 
  -9   8  18       27.07       74.60     41.92 o 
  -8   8  18       46.08       88.52     37.23 o 
  -7   8  18        0.24        4.81     26.38 o 
  -6   8  18        0.50       16.40     25.78 o 
  -5   8  18      261.51      268.37     52.42 o 
  -4   8  18      166.96      201.06     46.79 o 
  -3   8  18      181.44      206.90     49.06 o 
  -2   8  18        9.35       23.20     30.18 o 
  -1   8  18      219.62      209.14     45.92 o 
   0   8  18       33.63       55.57     34.48 o 
   1   8  18        0.01       -5.45     25.91 o 
   2   8  18       50.19       58.05     29.51 o 
   3   8  18       19.35       29.17     25.93 o 
   4   8  18       27.85       73.09     34.20 o 
   5   8  18      108.16      178.35     42.74 o 
   6   8  18        0.39       70.01     49.90 o 
  -9   9  18        0.66       -4.86     36.28 o 
  -8   9  18       51.65      105.43     39.84 o 
  -7   9  18        0.05       36.14     31.57 o 
  -6   9  18       14.92       28.15     36.29 o 
  -5   9  18       50.85       87.66     40.99 o 
  -4   9  18       55.91       86.22     38.72 o 
  -3   9  18        1.64       34.26     33.19 o 
  -2   9  18        1.67       36.19     33.67 o 
  -1   9  18       21.66       25.72     32.39 o 
   0   9  18       16.44      -16.81     32.16 o 
   1   9  18       19.99       16.08     32.64 o 
   2   9  18        4.97       12.12     28.55 o 
   3   9  18        9.15       34.51     33.16 o 
   4   9  18        4.49        3.98     39.07 o 
  -7  10  18        0.34       74.12     50.42 o 
  -6  10  18       11.90       21.90     48.11 o 
  -5  10  18        0.03       23.48     40.42 o 
  -4  10  18       14.74       18.48     44.12 o 
  -3  10  18        4.94       12.78     41.30 o 
  -2  10  18        1.46        0.35     35.81 o 
  -1  10  18       11.17       -3.20     35.17 o 
   0  10  18       27.01       51.51     41.15 o 
   1  10  18        3.99       24.64     38.95 o 
   2  10  18        6.53       44.08     37.80 o 
  -3  11  18        5.40       14.10     50.28 o 
  -2  11  18       53.68       34.09     49.34 o 
 -13   1  19       16.68       51.60     42.52 o 
 -12   1  19        0.11        6.17     37.67 o 
 -11   1  19       50.27       37.74     37.75 o 
 -10   1  19      226.97      206.34     45.85 o 
  -9   1  19        3.17       23.52     24.23 o 
  -8   1  19       79.61      190.36     25.47 o 
  -7   1  19      311.29      231.29     22.00 o 
  -6   1  19      351.12      495.58     30.25 o 
  -5   1  19       80.28      116.44     15.44 o 
  -4   1  19      115.94      122.18     15.21 o 
  -3   1  19      116.40       81.08     13.50 o 
  -2   1  19        2.47        5.11     10.63 o 
  -1   1  19      502.40      491.37     25.57 o 
   0   1  19        0.97       13.50     15.56 o 
   1   1  19      955.32      787.77     68.82 o 
   2   1  19      245.95      355.77     37.69 o 
   3   1  19      311.09      178.68     31.02 o 
   4   1  19      114.48      189.21     40.95 o 
   5   1  19       78.98      127.15     38.08 o 
   6   1  19       20.35       48.62     32.81 o 
   7   1  19        2.46       43.95     34.28 o 
   8   1  19      251.62      269.06     56.25 o 
   9   1  19        1.21       15.61     43.63 o 
 -13   2  19        2.10        8.95     43.01 o 
 -12   2  19        3.57       15.63     37.70 o 
 -11   2  19        0.00       41.03     37.39 o 
 -10   2  19       38.96       47.59     27.82 o 
  -9   2  19       53.80       74.32     23.56 o 
  -8   2  19       88.33      163.71     26.02 o 
  -7   2  19      177.65      164.76     23.82 o 
  -6   2  19     1110.67      984.45     52.93 o 
  -5   2  19       83.84      110.21     14.99 o 
  -4   2  19      528.10      611.49     27.03 o 
  -3   2  19      113.14      102.40     15.03 o 
  -2   2  19      154.84      207.19     21.36 o 
  -1   2  19     2295.08     2369.43    127.31 o 
   0   2  19      106.32      113.65     22.83 o 
   1   2  19      306.15      303.47     40.05 o 
   2   2  19      127.93       96.80     23.64 o 
   3   2  19        1.27       -1.93     20.53 o 
   4   2  19       39.38       25.60     24.33 o 
   5   2  19      103.26       79.88     35.06 o 
   6   2  19       67.08       98.38     40.90 o 
   7   2  19        7.11       21.72     35.60 o 
   8   2  19       19.28       86.29     43.24 o 
   9   2  19        2.10       10.40     46.55 o 
 -13   3  19        4.27       28.60     46.43 o 
 -12   3  19       35.00       22.64     42.58 o 
 -11   3  19       19.66       61.62     28.72 o 
 -10   3  19       48.65       27.89     24.38 o 
  -9   3  19      433.56      327.70     34.59 o 
  -8   3  19       33.74       69.56     22.90 o 
  -7   3  19      431.93      488.77     36.77 o 
  -6   3  19        1.36       12.03     16.28 o 
  -5   3  19       24.17        5.88     15.16 o 
  -4   3  19       95.01       89.91     14.97 o 
  -3   3  19      893.39      932.72     50.62 o 
  -2   3  19      347.09      339.78     25.49 o 
  -1   3  19      291.68      216.87     27.92 o 
   0   3  19       80.30      107.69     23.34 o 
   1   3  19       70.58      105.18     23.93 o 
   2   3  19        0.72       12.51     19.40 o 
   3   3  19      226.69      304.88     30.66 o 
   4   3  19       52.86       87.96     32.00 o 
   5   3  19       32.00        9.84     25.97 o 
   6   3  19       53.60       41.63     35.75 o 
   7   3  19       20.57       35.11     36.41 o 
   8   3  19       22.96       13.27     38.80 o 
   9   3  19        1.44       13.72     42.93 o 
 -13   4  19        0.39       -1.56     48.20 o 
 -12   4  19        3.09       53.82     35.27 o 
 -11   4  19      102.13      122.56     33.93 o 
 -10   4  19      156.56      147.37     29.56 o 
  -9   4  19       30.38        3.61     26.50 o 
  -8   4  19       15.66       14.12     20.48 o 
  -7   4  19       93.39       89.63     22.26 o 
  -6   4  19        0.82       10.46     16.43 o 
  -5   4  19      763.13      664.28     53.07 o 
  -4   4  19      383.14      385.56     46.44 o 
  -3   4  19      824.45      810.00     65.51 o 
  -2   4  19      314.08      268.47     30.10 o 
  -1   4  19      409.35      374.74     35.79 o 
   0   4  19      490.97      487.51     40.84 o 
   1   4  19      268.02      300.58     35.10 o 
   2   4  19      449.68      423.33     41.75 o 
   3   4  19       41.14        9.88     19.25 o 
   4   4  19      222.57      240.20     32.21 o 
   5   4  19       19.25       79.21     40.30 o 
   6   4  19       78.91       59.56     31.82 o 
   7   4  19       12.93      -27.58     34.48 o 
   8   4  19        5.23       22.66     45.71 o 
 -12   5  19       21.13       65.72     36.05 o 
 -11   5  19        7.37       31.68     27.47 o 
 -10   5  19        3.47       20.90     22.46 o 
  -9   5  19       27.80       43.11     23.21 o 
  -8   5  19       13.83       24.16     20.88 o 
  -7   5  19      750.55      677.87     54.83 o 
  -6   5  19      178.10      182.38     27.12 o 
  -5   5  19        6.14       -4.25     17.79 o 
  -4   5  19       15.28       27.56     18.89 o 
  -3   5  19      152.44      138.65     32.76 o 
  -2   5  19       24.34        5.20     18.74 o 
  -1   5  19      729.30      655.74     46.63 o 
   0   5  19      433.83      357.58     37.12 o 
   1   5  19      154.51      148.76     30.64 o 
   2   5  19       50.07       32.75     23.93 o 
   3   5  19     1102.41      984.43     54.83 o 
   4   5  19       77.48       51.39     30.36 o 
   5   5  19       40.76       39.66     26.44 o 
   6   5  19       32.67       44.86     41.36 o 
   7   5  19        0.94       42.57     43.20 o 
   8   5  19        0.18       34.95     42.61 o 
 -12   6  19       10.19       36.99     35.73 o 
 -11   6  19       19.23       61.93     35.42 o 
 -10   6  19        4.43       23.75     28.57 o 
  -9   6  19        2.39       38.38     23.89 o 
  -8   6  19        1.18       24.19     22.25 o 
  -7   6  19      396.13      320.77     36.14 o 
  -6   6  19      156.13      145.22     32.27 o 
  -5   6  19      635.73      592.61     65.11 o 
  -4   6  19     1194.38     1101.50    108.87 o 
  -3   6  19      741.08      676.53     73.02 o 
  -2   6  19       18.46        0.63     25.87 o 
  -1   6  19       25.11       31.33     21.78 o 
   0   6  19      176.00      121.21     28.08 o 
   1   6  19      245.64      224.97     35.25 o 
   2   6  19        1.33       -3.39     25.45 o 
   3   6  19       68.89       88.04     26.72 o 
   4   6  19        0.40      -21.51     22.88 o 
   5   6  19       73.82       68.39     27.33 o 
   6   6  19       23.81       28.71     31.29 o 
   7   6  19       47.48      128.38     48.94 o 
 -11   7  19       15.66       39.09     32.68 o 
 -10   7  19        6.05       34.83     32.84 o 
  -9   7  19        2.74        3.73     26.26 o 
  -8   7  19       18.53       43.21     27.16 o 
  -7   7  19      297.55      323.38     43.48 o 
  -6   7  19      204.06      234.29     37.89 o 
  -5   7  19      350.93      366.16     53.79 o 
  -4   7  19      823.33      781.94     73.86 o 
  -3   7  19      368.35      369.07     54.18 o 
  -2   7  19      105.45       86.51     35.26 o 
  -1   7  19       79.92       72.05     34.85 o 
   0   7  19       18.24      -14.72     23.39 o 
   1   7  19       15.93       31.90     27.86 o 
   2   7  19      100.04      135.42     35.43 o 
   3   7  19        8.86        2.93     23.28 o 
   4   7  19        0.07       21.80     25.62 o 
   5   7  19        0.01        2.64     30.05 o 
   6   7  19        5.72       42.42     35.02 o 
 -10   8  19        3.79       19.97     40.56 o 
  -9   8  19       17.66      115.35     52.73 o 
  -8   8  19        1.01        9.54     27.99 o 
  -7   8  19       60.01       80.31     33.19 o 
  -6   8  19       15.78        8.20     30.30 o 
  -5   8  19        1.77      -12.74     34.00 o 
  -4   8  19        0.26        1.68     33.50 o 
  -3   8  19      114.57      133.72     44.26 o 
  -2   8  19       33.00       45.73     34.53 o 
  -1   8  19       43.63       42.34     36.55 o 
   0   8  19       38.72       79.00     39.41 o 
   1   8  19       17.95       30.98     27.61 o 
   2   8  19        9.47       42.20     30.77 o 
   3   8  19       11.50       28.37     26.08 o 
   4   8  19        3.73       16.17     33.36 o 
   5   8  19       49.12       78.07     36.22 o 
  -8   9  19       19.49       71.22     33.72 o 
  -7   9  19        6.26       70.33     39.66 o 
  -6   9  19       60.42       95.55     43.66 o 
  -5   9  19      105.18      127.75     45.62 o 
  -4   9  19        4.89       15.30     33.55 o 
  -3   9  19       20.86       81.46     38.18 o 
  -2   9  19       35.06       75.78     36.28 o 
  -1   9  19      114.87      150.63     51.49 o 
   0   9  19       45.46      142.79     45.53 o 
   1   9  19        4.18        4.82     32.11 o 
   2   9  19       28.07       64.03     41.40 o 
   3   9  19        0.66       12.00     31.45 o 
   4   9  19       12.59       20.71     35.92 o 
  -6  10  19      109.71      211.21     59.96 o 
  -5  10  19       23.14       26.14     49.40 o 
  -4  10  19        0.35       14.19     43.70 o 
  -3  10  19        2.51        1.34     39.43 o 
  -2  10  19        1.62       46.89     52.82 o 
  -1  10  19       23.21       34.66     40.17 o 
   0  10  19       11.33       20.05     38.42 o 
   1  10  19        0.02      -36.24     31.63 o 
   2  10  19        0.79       48.06     37.64 o 
 -13   0  20        3.83       22.38     61.26 o 
 -12   0  20      193.15      177.91     70.93 o 
 -11   0  20       73.68       20.29     49.12 o 
 -10   0  20        0.01       -1.90     44.76 o 
  -9   0  20      735.78      496.92     84.97 o 
  -8   0  20       16.95       47.23     41.73 o 
  -7   0  20       24.75        4.87     17.80 o 
  -6   0  20     3331.24     3492.11    230.99 o 
  -5   0  20      176.07      200.92     26.54 o 
  -4   0  20        2.69       30.36     17.24 o 
  -3   0  20       44.18       29.82     17.28 o 
  -2   0  20      504.75      552.48     36.32 o 
  -1   0  20      163.04      180.72     32.09 o 
   0   0  20      680.26      750.91     67.81 o 
   1   0  20      364.55      403.45     47.48 o 
   3   0  20      148.25       97.11     46.09 o 
   4   0  20      165.48       77.57     47.23 o 
   5   0  20        0.00       -4.74     39.26 o 
   7   0  20      101.93      104.70     52.54 o 
   8   0  20        5.19        7.21     52.16 o 
   9   0  20        0.62       27.50     70.18 o 
 -13   1  20       18.53       -6.48     39.13 o 
 -12   1  20        7.60       -6.53     39.67 o 
 -11   1  20       16.01       13.90     34.89 o 
 -10   1  20       12.36       12.33     41.06 o 
  -9   1  20      400.40      377.07     54.56 o 
  -8   1  20       10.25       18.55     18.90 o 
  -7   1  20       74.38       43.21     16.00 o 
  -6   1  20       46.17       92.96     15.27 o 
  -5   1  20       37.53       50.16     13.31 o 
  -4   1  20       35.33       44.53     12.71 o 
  -3   1  20     1267.80     1157.45     54.64 o 
  -2   1  20     2059.54     2040.28     86.14 o 
  -1   1  20      398.37      388.01     30.77 o 
   0   1  20        2.45       13.04     16.39 o 
   1   1  20        7.89       21.56     17.90 o 
   2   1  20      760.96      734.19     51.40 o 
   3   1  20      297.16      310.43     38.31 o 
   4   1  20      113.16      143.64     38.78 o 
   5   1  20       15.78       49.36     32.09 o 
   6   1  20        0.70       20.55     35.66 o 
   7   1  20        1.96       41.40     39.69 o 
   8   1  20       40.94       88.92     48.82 o 
   9   1  20       46.93       47.17     51.98 o 
 -13   2  20       36.28       45.30     49.15 o 
 -12   2  20        6.16       40.13     43.71 o 
 -11   2  20       80.02      101.71     41.74 o 
 -10   2  20      192.28      185.19     46.78 o 
  -9   2  20      426.63      441.61     37.49 o 
  -8   2  20       81.63      178.63     27.40 o 
  -7   2  20      301.49      210.47     26.37 o 
  -6   2  20      909.88      821.97     37.14 o 
  -5   2  20      335.44      319.69     22.36 o 
  -4   2  20      442.31      405.34     23.58 o 
  -3   2  20      599.66      624.55     28.24 o 
  -2   2  20      237.16      281.54     24.22 o 
  -1   2  20      180.42      205.27     28.18 o 
   0   2  20      768.60      780.56     49.11 o 
   1   2  20      771.08      753.46     48.99 o 
   2   2  20       15.87       42.18     21.85 o 
   3   2  20        5.24        5.56     22.78 o 
   4   2  20        6.91       -2.36     25.20 o 
   5   2  20      131.69       67.19     34.90 o 
   6   2  20       89.36       79.12     37.67 o 
   7   2  20       60.33       88.12     40.74 o 
   8   2  20       49.26       52.20     42.76 o 
 -13   3  20       78.49      131.96     59.74 o 
 -12   3  20       20.48       30.73     41.69 o 
 -11   3  20       63.37      114.97     45.04 o 
 -10   3  20       60.70       88.60     29.56 o 
  -9   3  20       57.74       36.01     21.15 o 
  -8   3  20      224.82      211.73     29.69 o 
  -7   3  20      618.24      530.46     38.78 o 
  -6   3  20      731.43      636.90     39.72 o 
  -5   3  20      226.47      224.87     25.67 o 
  -4   3  20       68.19       70.82     15.32 o 
  -3   3  20      733.24      694.92     38.43 o 
  -2   3  20      177.56      128.47     24.39 o 
  -1   3  20       40.20       65.81     21.76 o 
   0   3  20       15.85       17.52     18.13 o 
   1   3  20        6.49       -0.20     18.76 o 
   2   3  20       42.43       58.13     24.20 o 
   3   3  20       25.74        1.46     19.51 o 
   4   3  20       32.54       15.45     27.79 o 
   5   3  20       37.69       37.91     29.02 o 
   6   3  20      142.53      121.70     39.83 o 
   7   3  20        3.50       50.64     41.10 o 
   8   3  20       17.09       53.10     45.86 o 
 -13   4  20        9.07       41.00     52.63 o 
 -12   4  20        5.32       35.63     45.41 o 
 -11   4  20       43.19       30.20     30.78 o 
 -10   4  20       79.69       88.69     26.90 o 
  -9   4  20        0.22        6.48     21.02 o 
  -8   4  20       96.43       84.86     24.61 o 
  -7   4  20        0.35       14.45     18.43 o 
  -6   4  20       21.91       16.96     17.49 o 
  -5   4  20        1.08       19.42     17.48 o 
  -4   4  20      491.60      470.24     69.75 o 
  -3   4  20      279.85      243.94     29.21 o 
  -2   4  20      315.93      367.61     35.60 o 
  -1   4  20      625.45      613.87     44.66 o 
   0   4  20      864.28      743.82     50.18 o 
   1   4  20       62.61       28.63     22.81 o 
   2   4  20        2.77       10.99     23.05 o 
   3   4  20      618.65      528.66     41.11 o 
   4   4  20       10.58       10.59     21.54 o 
   5   4  20       16.43       37.00     29.29 o 
   6   4  20        2.21        8.95     29.00 o 
   7   4  20       93.37      166.83     50.29 o 
   8   4  20       10.54       55.44     48.68 o 
 -12   5  20        4.71       24.07     30.91 o 
 -11   5  20        0.02       17.36     27.31 o 
 -10   5  20       21.65       50.54     24.94 o 
  -9   5  20        3.49       10.86     21.13 o 
  -8   5  20       38.79       50.18     22.41 o 
  -7   5  20      588.88      597.16     56.34 o 
  -6   5  20      100.75      117.33     26.00 o 
  -5   5  20        1.45        2.65     20.58 o 
  -4   5  20       79.58       85.99     30.76 o 
  -3   5  20       56.88       92.80     30.75 o 
  -2   5  20      258.31      240.26     31.63 o 
  -1   5  20      146.29      141.13     34.37 o 
   0   5  20        7.83       17.03     22.41 o 
   1   5  20        0.05       25.89     24.18 o 
   2   5  20       90.93      109.20     30.68 o 
   3   5  20      139.27      151.38     29.53 o 
   4   5  20      161.15      185.67     31.52 o 
   5   5  20      161.94      163.74     38.59 o 
   6   5  20       22.80       -2.07     36.98 o 
   7   5  20       13.85       27.95     41.05 o 
 -11   6  20        7.89       54.65     31.76 o 
 -10   6  20      112.38      179.85     33.04 o 
  -9   6  20       18.26       48.23     24.72 o 
  -8   6  20        0.08        9.59     21.03 o 
  -7   6  20      192.54      216.72     32.22 o 
  -6   6  20      125.10      140.62     32.42 o 
  -5   6  20       17.38       26.87     25.44 o 
  -4   6  20       34.04       71.35     32.68 o 
  -3   6  20        0.24      -17.81     29.87 o 
  -2   6  20       48.85       20.90     28.48 o 
  -1   6  20      111.27      104.28     28.27 o 
   0   6  20      110.14      105.05     29.96 o 
   1   6  20       16.34       30.32     25.87 o 
   2   6  20        3.01        9.62     26.04 o 
   3   6  20        0.54      -19.80     21.40 o 
   4   6  20       25.61       37.47     24.79 o 
   5   6  20       42.99       35.22     27.81 o 
   6   6  20        7.43       -2.46     41.73 o 
   7   6  20       50.11       75.94     49.67 o 
 -11   7  20       58.56       85.78     32.61 o 
 -10   7  20        0.08       13.45     27.15 o 
  -9   7  20       19.10       78.76     27.90 o 
  -8   7  20        2.83        7.78     28.15 o 
  -7   7  20       19.06       20.28     24.70 o 
  -6   7  20        8.99        4.19     24.13 o 
  -5   7  20        0.81        9.48     29.83 o 
  -4   7  20       21.42        4.55     33.26 o 
  -3   7  20        6.65       25.92     31.88 o 
  -2   7  20        5.98       -0.91     28.72 o 
  -1   7  20       29.46       13.39     30.08 o 
   0   7  20       28.51       37.23     27.21 o 
   1   7  20        2.14      -16.57     25.55 o 
   2   7  20       88.58       83.54     32.42 o 
   3   7  20       39.57       30.04     25.48 o 
   4   7  20        0.27        8.40     25.42 o 
   5   7  20        0.23       -3.44     32.86 o 
   6   7  20        0.25       20.20     38.70 o 
  -9   8  20        0.51       38.02     33.54 o 
  -8   8  20       54.99       94.82     35.44 o 
  -7   8  20        4.48       31.81     29.95 o 
  -6   8  20        2.63        9.90     33.14 o 
  -5   8  20        0.00       -2.42     31.33 o 
  -4   8  20       15.48       32.67     36.25 o 
  -3   8  20       85.82       95.05     40.77 o 
  -2   8  20       44.43       16.54     32.17 o 
  -1   8  20        4.35       23.76     41.25 o 
   0   8  20        1.26       13.23     32.87 o 
   1   8  20        0.72       19.78     32.82 o 
   2   8  20        3.68       20.38     28.05 o 
   3   8  20        5.72       48.88     27.63 o 
   4   8  20       14.01       69.77     33.82 o 
   5   8  20        5.26       34.07     39.44 o 
  -8   9  20        4.41       46.38     40.28 o 
  -7   9  20       22.31       65.67     42.27 o 
  -6   9  20       26.92       71.62     45.06 o 
  -5   9  20       36.26      103.11     45.60 o 
  -4   9  20        0.66        9.01     35.80 o 
  -3   9  20       13.56       12.39     42.86 o 
  -2   9  20      134.64      140.28     43.15 o 
  -1   9  20      122.46      129.94     42.84 o 
   0   9  20        2.70        9.71     33.18 o 
   1   9  20       20.25      -26.94     35.85 o 
   2   9  20       13.93        0.33     38.10 o 
   3   9  20       16.26       61.50     36.47 o 
  -6  10  20       10.04       50.28     49.56 o 
  -5  10  20        1.31       21.80     46.08 o 
  -4  10  20       42.58       29.83     44.81 o 
  -3  10  20        0.22      -29.51     42.17 o 
  -2  10  20        0.88       20.80     42.03 o 
  -1  10  20        0.90       19.52     38.18 o 
   0  10  20       50.89       87.31     48.29 o 
   1  10  20       75.50      103.17     50.41 o 
 -13   1  21        2.33       25.12     44.15 o 
 -12   1  21        0.90        3.31     38.82 o 
 -11   1  21        4.99       -0.93     32.99 o 
 -10   1  21      106.36      159.36     46.08 o 
  -9   1  21      249.88      341.11     52.68 o 
  -8   1  21        2.57       12.65     19.05 o 
  -7   1  21       16.90       -1.19     16.02 o 
  -6   1  21       20.63       19.14     13.09 o 
  -5   1  21      135.23       96.69     15.35 o 
  -4   1  21       40.81       35.44     13.61 o 
  -3   1  21      398.79      351.66     22.22 o 
  -2   1  21        0.56       15.47     13.46 o 
  -1   1  21       87.87       67.71     18.98 o 
   0   1  21      256.02      197.42     25.00 o 
   1   1  21        3.51       23.01     19.56 o 
   2   1  21      105.94       56.28     26.29 o 
   3   1  21       56.50       86.49     28.59 o 
   4   1  21        6.46      -13.59     28.66 o 
   5   1  21       88.83      166.62     44.66 o 
   6   1  21        4.26       43.98     35.36 o 
   7   1  21       35.78       63.49     39.57 o 
   8   1  21        3.18       12.03     43.23 o 
 -13   2  21        4.21       20.75     46.80 o 
 -12   2  21        5.18       14.15     40.46 o 
 -11   2  21        5.02       14.70     34.42 o 
 -10   2  21       68.16       56.27     37.05 o 
  -9   2  21       53.35       98.21     24.65 o 
  -8   2  21      549.82      529.54     39.48 o 
  -7   2  21       34.09       21.46     17.96 o 
  -6   2  21      171.09      131.72     19.44 o 
  -5   2  21      113.21       92.29     15.67 o 
  -4   2  21        3.18       26.96     12.60 o 
  -3   2  21        2.68       29.92     13.73 o 
  -2   2  21      191.35      274.03     31.16 o 
  -1   2  21        5.32       11.01     18.66 o 
   0   2  21      173.79      189.35     28.08 o 
   1   2  21        4.58        9.13     18.92 o 
   2   2  21       32.17       36.30     23.38 o 
   3   2  21      176.97      112.35     31.05 o 
   4   2  21      368.82      309.43     40.92 o 
   5   2  21        0.44        1.31     32.08 o 
   6   2  21       51.29       71.83     38.87 o 
   7   2  21       17.58       41.98     39.24 o 
   8   2  21        0.02       39.22     43.56 o 
 -13   3  21      106.25      163.93     61.16 o 
 -12   3  21        0.13       35.75     43.17 o 
 -11   3  21      145.17      125.76     44.58 o 
 -10   3  21      494.29      410.34     68.02 o 
  -9   3  21        9.44       23.40     20.90 o 
  -8   3  21      555.95      582.82     41.88 o 
  -7   3  21       36.02       43.02     20.55 o 
  -6   3  21      173.02      128.80     23.37 o 
  -5   3  21        0.23        1.09     16.66 o 
  -4   3  21       51.74       77.40     16.67 o 
  -3   3  21      685.90      613.41     42.08 o 
  -2   3  21        4.20        0.61     15.68 o 
  -1   3  21     2377.60     2467.61    117.59 o 
   0   3  21        1.01        2.43     17.85 o 
   1   3  21      327.33      230.70     32.99 o 
   2   3  21      154.31       63.14     25.64 o 
   3   3  21       37.41       79.03     29.82 o 
   4   3  21        0.39        5.77     26.09 o 
   5   3  21       13.75       32.62     28.11 o 
   6   3  21       25.42       33.38     34.88 o 
   7   3  21       62.63      112.92     45.55 o 
   8   3  21        1.21       14.48     42.48 o 
 -12   4  21       11.29       17.33     40.72 o 
 -11   4  21        0.34       24.04     28.02 o 
 -10   4  21       28.19       38.63     24.68 o 
  -9   4  21       32.66       52.66     24.04 o 
  -8   4  21        0.01       -1.78     18.87 o 
  -7   4  21      138.21      129.95     26.05 o 
  -6   4  21        0.01       -2.85     16.45 o 
  -5   4  21      209.12      206.62     26.48 o 
  -4   4  21        6.90        8.64     19.53 o 
  -3   4  21        0.05       20.15     18.73 o 
  -2   4  21      311.45      252.76     30.90 o 
  -1   4  21       20.24       52.95     21.67 o 
   0   4  21       21.41       49.52     24.23 o 
   1   4  21      355.12      271.21     37.30 o 
   2   4  21     2576.07     2249.81    158.94 o 
   3   4  21       44.45       51.09     22.89 o 
   4   4  21       59.30       56.47     28.53 o 
   5   4  21      127.62       99.54     34.01 o 
   6   4  21        4.19        2.98     32.72 o 
   7   4  21      113.93      129.47     49.09 o 
 -12   5  21       41.92       72.41     36.74 o 
 -11   5  21        1.10      -13.47     22.44 o 
 -10   5  21       14.32       32.00     24.27 o 
  -9   5  21       15.47       11.35     21.46 o 
  -8   5  21       89.39      109.56     30.48 o 
  -7   5  21      158.93      157.52     28.01 o 
  -6   5  21     1723.28     1823.65    209.22 o 
  -5   5  21        2.32       20.29     21.57 o 
  -4   5  21      152.89      109.29     36.41 o 
  -3   5  21        0.06       14.78     26.01 o 
  -2   5  21        0.98        5.02     20.11 o 
  -1   5  21      115.20      126.41     28.37 o 
   0   5  21       33.79       41.36     24.84 o 
   1   5  21      544.35      466.90     45.39 o 
   2   5  21     1099.85     1089.09     67.86 o 
   3   5  21      345.05      381.39     39.20 o 
   4   5  21      186.10      159.11     30.76 o 
   5   5  21        2.46       -8.45     29.12 o 
   6   5  21        2.68        3.61     37.48 o 
   7   5  21       24.28       51.36     43.62 o 
 -11   6  21       20.02       60.51     28.37 o 
 -10   6  21        9.53       32.54     24.10 o 
  -9   6  21       26.05       44.30     23.28 o 
  -8   6  21        0.56        7.28     20.84 o 
  -7   6  21      121.01      127.24     28.64 o 
  -6   6  21      120.35      120.50     31.89 o 
  -5   6  21      635.24      683.99     69.21 o 
  -4   6  21      463.43      533.54     61.11 o 
  -3   6  21      100.67       84.61     44.19 o 
  -2   6  21        4.31       -6.20     28.33 o 
  -1   6  21       12.62       30.15     23.88 o 
   0   6  21      386.41      403.11     44.50 o 
   1   6  21      214.26      229.50     38.35 o 
   2   6  21        2.00       -7.40     27.10 o 
   3   6  21      164.66      157.54     32.10 o 
   4   6  21      166.51      177.71     33.05 o 
   5   6  21        0.06      -19.71     26.57 o 
   6   6  21        0.20       12.60     47.01 o 
 -10   7  21        8.67       44.59     28.76 o 
  -9   7  21        5.54       44.03     26.34 o 
  -8   7  21        0.03       21.31     25.71 o 
  -7   7  21       14.04       17.80     27.08 o 
  -6   7  21      144.45      137.48     44.54 o 
  -5   7  21        1.06       32.69     35.34 o 
  -4   7  21      104.50      114.46     38.45 o 
  -3   7  21      276.20      262.76     52.96 o 
  -2   7  21       67.52       80.34     37.63 o 
  -1   7  21       32.05       45.04     34.58 o 
   0   7  21      336.37      341.79     53.65 o 
   1   7  21       10.61       -1.62     26.20 o 
   2   7  21       11.33        2.24     26.86 o 
   3   7  21       86.11      145.57     31.07 o 
   4   7  21       32.33       42.27     26.66 o 
   5   7  21       28.02       27.83     32.73 o 
  -9   8  21       18.61       61.11     34.17 o 
  -8   8  21        0.73       37.11     28.14 o 
  -7   8  21       27.66       33.74     35.44 o 
  -6   8  21       12.14       22.65     35.90 o 
  -5   8  21      181.01      226.63     56.90 o 
  -4   8  21        2.18        6.48     31.75 o 
  -3   8  21       60.96       48.13     36.54 o 
  -2   8  21       15.25       85.90     40.91 o 
  -1   8  21        4.83       35.15     32.93 o 
   0   8  21       91.53       99.27     38.22 o 
   1   8  21       58.97       74.55     39.08 o 
   2   8  21        4.64       43.71     30.63 o 
   3   8  21        2.22       15.06     26.71 o 
   4   8  21        9.35       35.19     36.90 o 
  -8   9  21        0.32       74.74     48.29 o 
  -7   9  21        1.77        8.92     39.49 o 
  -6   9  21       11.70       66.67     46.55 o 
  -5   9  21        2.80       10.13     38.10 o 
  -4   9  21        9.82       47.77     38.02 o 
  -3   9  21       38.60       49.26     39.56 o 
  -2   9  21       15.54       41.42     44.19 o 
  -1   9  21        0.04      -10.42     35.65 o 
   0   9  21        3.08       34.43     37.16 o 
   1   9  21        0.15        5.47     61.64 o 
   2   9  21       78.69      140.21     49.88 o 
   3   9  21       23.79       66.81     39.39 o 
  -5  10  21       17.53       11.62     51.44 o 
  -4  10  21        0.01       41.90     45.56 o 
  -3  10  21        8.31        1.84     41.63 o 
  -2  10  21       31.17       66.99     49.71 o 
  -1  10  21        2.32       17.63     40.64 o 
   0  10  21       18.37       43.58     48.53 o 
 -13   0  22        1.59        8.16     63.16 o 
 -12   0  22        4.64       23.14     62.21 o 
 -11   0  22      144.42      121.01     65.24 o 
 -10   0  22        4.47      -24.09     43.24 o 
  -9   0  22        0.36       21.43     45.33 o 
  -8   0  22      166.84      140.92     58.99 o 
  -7   0  22        0.18       22.85     19.04 o 
  -6   0  22       40.48       87.39     22.88 o 
  -5   0  22       99.46      116.04     23.51 o 
  -4   0  22        1.31       16.78     16.64 o 
  -3   0  22      221.78      210.91     27.29 o 
  -2   0  22      283.52      228.96     26.77 o 
  -1   0  22       66.27       58.19     25.65 o 
   0   0  22     1087.25     1168.21    139.12 o 
   1   0  22      943.78      955.71     72.35 o 
   2   0  22      266.72      325.84     68.09 o 
   3   0  22       18.27       21.05     39.26 o 
   4   0  22      324.09      190.42     62.21 o 
   5   0  22      345.01      239.17     70.18 o 
   6   0  22       74.23       75.11     50.26 o 
   7   0  22        9.13      -11.57     46.28 o 
   8   0  22       49.36      112.09     80.99 o 
 -13   1  22       11.56       46.91     54.28 o 
 -12   1  22        0.03       25.01     42.51 o 
 -11   1  22       64.19       58.44     38.37 o 
 -10   1  22       12.42        4.18     33.10 o 
  -9   1  22       19.66       50.83     35.27 o 
  -8   1  22      637.27      598.92     40.53 o 
  -7   1  22       10.68       11.59     17.40 o 
  -6   1  22       73.03      107.33     16.83 o 
  -5   1  22       99.52      163.71     18.10 o 
  -4   1  22      254.60      281.85     21.70 o 
  -3   1  22      453.83      491.62     25.94 o 
  -2   1  22      608.20      618.77     31.59 o 
  -1   1  22       47.30       68.20     19.78 o 
   0   1  22        7.24       -0.61     18.00 o 
   1   1  22       27.04       34.35     20.83 o 
   2   1  22      253.45      232.20     35.81 o 
   3   1  22      222.74      178.70     33.79 o 
   4   1  22       28.71       14.70     31.65 o 
   5   1  22        2.31       -1.21     28.66 o 
   6   1  22        0.02       19.46     33.48 o 
   7   1  22       70.00       98.22     46.15 o 
   8   1  22       63.32      146.80     57.17 o 
 -13   2  22       18.27       49.69     51.28 o 
 -12   2  22       25.91        3.81     40.24 o 
 -11   2  22       65.34       46.46     37.42 o 
 -10   2  22      175.70      221.19     51.94 o 
  -9   2  22      121.47       84.82     24.21 o 
  -8   2  22      117.22      139.35     25.85 o 
  -7   2  22      194.11      270.62     30.38 o 
  -6   2  22      296.39      301.95     25.76 o 
  -5   2  22      564.84      585.45     32.16 o 
  -4   2  22      128.31      102.09     16.32 o 
  -3   2  22      290.84      283.01     21.46 o 
  -2   2  22     1110.57     1005.29     55.09 o 
  -1   2  22      124.40       90.69     23.03 o 
   0   2  22      107.63       81.69     23.50 o 
   1   2  22        1.68       39.26     21.25 o 
   2   2  22       12.02       -0.45     20.82 o 
   3   2  22       59.35       88.52     31.58 o 
   4   2  22       79.71       41.99     28.47 o 
   5   2  22       12.83       -3.49     31.08 o 
   6   2  22        4.42       26.57     35.26 o 
   7   2  22       53.80       48.42     42.45 o 
   8   2  22        0.22       52.84     50.62 o 
 -13   3  22       13.87        8.18     45.50 o 
 -12   3  22       22.55       50.37     45.73 o 
 -11   3  22        6.07      -19.23     32.80 o 
 -10   3  22        1.21       50.42     27.88 o 
  -9   3  22       41.19       40.70     22.36 o 
  -8   3  22      141.74      126.05     25.40 o 
  -7   3  22      293.31      303.94     32.68 o 
  -6   3  22       13.07       31.32     18.83 o 
  -5   3  22      419.30      509.42     36.27 o 
  -4   3  22       76.51       77.38     17.54 o 
  -3   3  22       12.58       17.08     19.57 o 
  -2   3  22      232.84      245.72     30.91 o 
  -1   3  22      204.31      224.88     30.95 o 
   0   3  22       33.59       18.71     20.01 o 
   1   3  22       48.97       75.81     25.88 o 
   2   3  22       25.65       19.35     25.01 o 
   3   3  22      942.30     1056.17     90.47 o 
   4   3  22       37.63       53.10     32.30 o 
   5   3  22        0.28      -11.48     27.83 o 
   6   3  22       16.33       60.53     41.48 o 
   7   3  22       65.19       75.68     45.61 o 
 -12   4  22       14.07       31.97     45.31 o 
 -11   4  22        0.43       -1.18     29.26 o 
 -10   4  22        0.04      -10.42     21.33 o 
  -9   4  22        5.27       11.15     22.44 o 
  -8   4  22       12.41       29.55     22.06 o 
  -7   4  22       76.66       76.13     23.76 o 
  -6   4  22       46.68       61.78     22.42 o 
  -5   4  22        1.41       10.43     18.47 o 
  -4   4  22      441.06      424.42     93.13 o 
  -3   4  22      717.22      720.00     67.90 o 
  -2   4  22      322.04      311.86     35.76 o 
  -1   4  22      449.22      433.25     40.65 o 
   0   4  22        2.77       15.74     23.48 o 
   1   4  22      626.02      583.83     49.86 o 
   2   4  22      597.04      538.00     50.45 o 
   3   4  22      141.83      105.20     32.29 o 
   4   4  22        1.03       16.86     38.22 o 
   5   4  22        0.02       -6.32     29.36 o 
   6   4  22       37.20       68.70     42.08 o 
   7   4  22        3.37       34.69     44.12 o 
 -12   5  22        0.58       14.56     34.25 o 
 -11   5  22        4.38       19.46     24.74 o 
 -10   5  22        5.99       31.05     25.14 o 
  -9   5  22        4.11       13.27     23.82 o 
  -8   5  22        3.63       14.52     20.56 o 
  -7   5  22       86.26       64.16     23.92 o 
  -6   5  22        4.01       30.06     22.30 o 
  -5   5  22        2.42       -8.71     29.16 o 
  -4   5  22     1087.04      956.75     76.54 o 
  -3   5  22      189.90      197.19     40.60 o 
  -2   5  22       37.98       23.09     40.30 o 
  -1   5  22      119.99      151.03     30.74 o 
   0   5  22        3.59        4.73     24.71 o 
   1   5  22      488.19      479.35     49.61 o 
   2   5  22       47.30       40.15     27.37 o 
   3   5  22       29.71       50.91     25.02 o 
   4   5  22        5.34       -5.89     26.40 o 
   5   5  22       14.91       70.23     35.44 o 
   6   5  22       70.94       98.69     48.46 o 
   7   5  22       38.93       63.57     42.97 o 
 -11   6  22        6.02       42.56     30.84 o 
 -10   6  22       11.32       29.35     27.22 o 
  -9   6  22      201.60      214.87     33.09 o 
  -8   6  22        0.31       32.47     23.41 o 
  -7   6  22        1.83        7.80     24.29 o 
  -6   6  22        0.04        2.43     29.34 o 
  -5   6  22      129.22      153.91     41.19 o 
  -4   6  22        2.65        8.47     30.99 o 
  -3   6  22      302.22      258.35     48.84 o 
  -2   6  22        1.88       -0.33     31.03 o 
  -1   6  22       30.50       73.78     35.03 o 
   0   6  22        2.84        4.89     25.53 o 
   1   6  22        4.73        1.70     26.25 o 
   2   6  22        4.71        8.65     27.69 o 
   3   6  22       44.17       34.81     27.51 o 
   4   6  22      115.39      137.92     33.29 o 
   5   6  22       41.16       70.91     34.16 o 
   6   6  22        4.27       -0.98     46.67 o 
 -10   7  22       41.33       82.90     30.54 o 
  -9   7  22       16.20       40.86     25.54 o 
  -8   7  22        3.48       33.55     30.12 o 
  -7   7  22       64.17      116.57     40.55 o 
  -6   7  22       19.25       56.16     37.08 o 
  -5   7  22        3.06       19.44     32.02 o 
  -4   7  22       31.22       51.33     33.27 o 
  -3   7  22       87.23      102.27     40.15 o 
  -2   7  22       18.02       25.83     32.76 o 
  -1   7  22        6.75       14.80     30.68 o 
   0   7  22       21.33       21.22     32.04 o 
   1   7  22        2.90      -14.40     25.59 o 
   2   7  22       37.35       57.32     29.84 o 
   3   7  22        3.37       33.28     26.14 o 
   4   7  22        3.49       36.93     28.88 o 
   5   7  22        0.35       16.06     38.27 o 
  -9   8  22        5.33       41.00     34.32 o 
  -8   8  22       25.17       35.58     42.33 o 
  -7   8  22       53.18       63.23     40.08 o 
  -6   8  22       37.32       69.61     35.76 o 
  -5   8  22        0.79        4.66     34.87 o 
  -4   8  22       41.81       72.24     40.14 o 
  -3   8  22       76.15       70.27     42.21 o 
  -2   8  22       49.68       69.73     38.53 o 
  -1   8  22        2.46       25.61     37.64 o 
   0   8  22       60.12       58.11     36.70 o 
   1   8  22       77.58      117.88     42.10 o 
   2   8  22        6.09       23.08     29.31 o 
   3   8  22       47.86       64.59     32.38 o 
   4   8  22       26.12       61.70     39.89 o 
  -7   9  22       13.07       68.68     45.20 o 
  -6   9  22        7.52        8.54     37.37 o 
  -5   9  22        0.43       25.22     44.51 o 
  -4   9  22        0.44       10.93     37.95 o 
  -3   9  22       47.77       32.34     40.97 o 
  -2   9  22        3.97        8.55     38.60 o 
  -1   9  22       10.53       54.83     40.47 o 
   0   9  22        4.80       41.39     38.90 o 
   1   9  22        2.90       28.01     41.31 o 
   2   9  22        0.08       12.91     45.92 o 
  -4  10  22        1.52      -23.55     44.14 o 
  -3  10  22       19.96       28.83     44.85 o 
  -2  10  22        7.74       21.95     49.33 o 
  -1  10  22        7.17       11.14     47.48 o 
 -13   1  23        6.84       42.63     56.79 o 
 -12   1  23       19.85       65.15     46.99 o 
 -11   1  23        7.49       29.64     37.15 o 
 -10   1  23       23.94       37.46     36.48 o 
  -9   1  23       26.65       18.00     34.10 o 
  -8   1  23       54.61       34.57     19.77 o 
  -7   1  23        3.53       17.02     18.81 o 
  -6   1  23      108.71      152.75     18.91 o 
  -5   1  23        3.73        9.42     13.59 o 
  -4   1  23      707.11      669.43     42.74 o 
  -3   1  23      785.17      850.57     34.01 o 
  -2   1  23        0.15       15.36     16.96 o 
  -1   1  23        0.10       -0.22     16.92 o 
   0   1  23      151.31      114.98     25.65 o 
   1   1  23      154.79      106.36     27.36 o 
   2   1  23      543.84      439.38     44.93 o 
   3   1  23        8.93        0.16     30.21 o 
   4   1  23        3.40        1.73     32.09 o 
   5   1  23       18.35       70.00     37.74 o 
   6   1  23       11.33       44.00     37.08 o 
   7   1  23       43.42       36.53     41.44 o 
   8   1  23       42.62       64.59     53.04 o 
 -13   2  23        0.81      -15.45     49.92 o 
 -12   2  23       29.87       36.40     49.00 o 
 -11   2  23       27.28       34.38     43.38 o 
 -10   2  23       45.31       19.30     42.01 o 
  -9   2  23        5.78       13.04     21.26 o 
  -8   2  23        3.43       10.25     20.76 o 
  -7   2  23       94.24      100.32     22.99 o 
  -6   2  23        0.08       23.01     16.22 o 
  -5   2  23       94.65       81.40     18.69 o 
  -4   2  23      279.87      308.99     23.59 o 
  -3   2  23      529.96      465.13     34.27 o 
  -2   2  23      130.68      137.96     25.52 o 
  -1   2  23      179.60      125.33     26.01 o 
   0   2  23      163.76      157.00     29.65 o 
   1   2  23      255.66      258.14     35.17 o 
   2   2  23       12.64       23.55     25.93 o 
   3   2  23        0.15       16.28     25.94 o 
   4   2  23       26.70       24.19     27.32 o 
   5   2  23       27.49       78.20     38.96 o 
   6   2  23      197.38      220.18     52.55 o 
   7   2  23        1.76        3.94     40.02 o 
 -12   3  23        0.16       34.92     42.54 o 
 -11   3  23       39.00       33.24     40.50 o 
 -10   3  23       61.70       57.61     29.52 o 
  -9   3  23       91.21      108.39     26.54 o 
  -8   3  23        2.71       31.25     20.36 o 
  -7   3  23        1.02      -16.75     17.77 o 
  -6   3  23        5.82        2.75     17.19 o 
  -5   3  23        0.21       10.82     17.39 o 
  -4   3  23     1018.69      930.79     61.71 o 
  -3   3  23      159.32      126.69     25.22 o 
  -2   3  23      207.54      186.19     28.95 o 
  -1   3  23      109.59       98.57     25.81 o 
   0   3  23      521.23      416.81     41.70 o 
   1   3  23      114.82       39.31     24.45 o 
   2   3  23      305.61      338.89     41.92 o 
   3   3  23      234.02      286.47     42.16 o 
   4   3  23        5.52      -21.95     28.98 o 
   5   3  23       10.68       29.97     33.93 o 
   6   3  23        5.07        3.30     37.33 o 
   7   3  23       44.72       89.35     48.65 o 
 -12   4  23       11.86       49.19     47.41 o 
 -11   4  23        4.46       21.97     29.01 o 
 -10   4  23       24.87       31.25     24.30 o 
  -9   4  23       18.29       29.18     23.95 o 
  -8   4  23        9.66       14.29     22.00 o 
  -7   4  23       86.27       84.85     24.75 o 
  -6   4  23       88.90      114.24     25.34 o 
  -5   4  23     1003.34      859.52     58.43 o 
  -4   4  23      311.91      281.13     45.31 o 
  -3   4  23      420.90      398.69     52.06 o 
  -2   4  23      136.85      116.33     26.76 o 
  -1   4  23      514.84      510.27     44.91 o 
   0   4  23     1609.26     1720.46    188.15 o 
   1   4  23      273.11      245.84     36.96 o 
   2   4  23      114.06       95.02     32.48 o 
   3   4  23      231.66      194.35     38.66 o 
   4   4  23       24.78       36.52     30.39 o 
   5   4  23       35.75       71.28     33.03 o 
   6   4  23       65.36       87.60     46.17 o 
   7   4  23        0.84       42.68     47.59 o 
 -12   5  23        0.83       42.18     36.08 o 
 -11   5  23        0.17       25.10     32.03 o 
 -10   5  23        2.10       10.69     24.76 o 
  -9   5  23       43.33       37.90     25.36 o 
  -8   5  23        0.09        3.08     20.35 o 
  -7   5  23        8.86        7.39     21.16 o 
  -6   5  23      381.48      338.61     43.10 o 
  -5   5  23      277.26      279.65     48.74 o 
  -4   5  23      496.16      446.46     57.84 o 
  -3   5  23       59.39       47.81     34.13 o 
  -2   5  23        7.04       15.10     29.12 o 
  -1   5  23      189.85      166.40     31.96 o 
   0   5  23       26.59       23.75     26.40 o 
   1   5  23      100.62      131.90     32.98 o 
   2   5  23       51.24       24.33     30.06 o 
   3   5  23      459.01      394.14     47.97 o 
   4   5  23       24.48       19.87     30.05 o 
   5   5  23        7.01       13.75     32.96 o 
   6   5  23        1.82        2.07     41.57 o 
 -11   6  23       54.95       71.12     30.89 o 
 -10   6  23       38.50       60.61     28.28 o 
  -9   6  23       11.75       19.78     24.39 o 
  -8   6  23       99.98      147.53     30.44 o 
  -7   6  23        6.65       20.34     26.28 o 
  -6   6  23       58.27       77.58     35.58 o 
  -5   6  23       28.99       45.11     34.71 o 
  -4   6  23       11.80       20.12     29.19 o 
  -3   6  23       50.68       73.52     35.93 o 
  -2   6  23        1.88        5.98     31.39 o 
  -1   6  23        1.62      -13.99     29.85 o 
   0   6  23      133.28       89.87     32.64 o 
   1   6  23      234.95      185.97     37.27 o 
   2   6  23       12.75       31.04     27.45 o 
   3   6  23       53.86       27.16     26.68 o 
   4   6  23       10.29       25.88     32.79 o 
   5   6  23        1.65       36.10     39.78 o 
 -10   7  23        8.68       52.86     30.71 o 
  -9   7  23        3.20       23.13     33.08 o 
  -8   7  23        0.03       36.73     34.48 o 
  -7   7  23        0.38       38.69     34.29 o 
  -6   7  23      266.86      257.39     49.43 o 
  -5   7  23       15.13      -10.69     44.48 o 
  -4   7  23       94.21      113.02     36.42 o 
  -3   7  23      292.94      366.03     65.43 o 
  -2   7  23      167.38      161.66     45.03 o 
  -1   7  23       66.16       79.77     38.07 o 
   0   7  23       65.38       64.14     40.25 o 
   1   7  23       35.61       56.14     32.35 o 
   2   7  23       37.20       35.64     31.51 o 
   3   7  23       89.30      169.47     34.77 o 
   4   7  23        0.72       18.17     30.31 o 
  -9   8  23        4.02       36.97     43.34 o 
  -8   8  23       13.40       58.10     43.78 o 
  -7   8  23        0.05       19.86     37.03 o 
  -6   8  23        5.19        6.97     37.76 o 
  -5   8  23       91.02      128.44     40.45 o 
  -4   8  23       52.41       42.10     37.80 o 
  -3   8  23        2.19       -1.40     33.21 o 
  -2   8  23        0.10       23.09     38.82 o 
  -1   8  23        0.14       25.92     39.34 o 
   0   8  23       27.52       40.69     40.69 o 
   1   8  23       69.03      119.05     41.49 o 
   2   8  23       14.77       39.03     32.73 o 
   3   8  23       18.67       50.22     31.69 o 
  -7   9  23        0.51       25.28     43.79 o 
  -6   9  23        6.51       56.19     50.02 o 
  -5   9  23        0.06       28.20     41.44 o 
  -4   9  23       20.35       42.67     39.96 o 
  -3   9  23        1.23        6.47     37.22 o 
  -2   9  23        1.85       38.82     41.83 o 
  -1   9  23        4.63        4.98     40.56 o 
   0   9  23        0.24       -4.32     38.18 o 
   1   9  23        0.29       13.09     42.85 o 
 -13   0  24       70.04        1.90     75.87 o 
 -12   0  24        0.04      -34.52     59.55 o 
 -11   0  24        3.55      -15.93     45.90 o 
 -10   0  24      141.44      181.70     69.80 o 
  -9   0  24        0.27       -7.97     41.73 o 
  -8   0  24       18.23       10.62     41.16 o 
  -7   0  24     1166.52     1016.28     74.72 o 
  -6   0  24      122.93      135.23     26.38 o 
  -5   0  24      540.79      445.54     37.80 o 
  -4   0  24      175.02      177.01     27.01 o 
  -3   0  24        0.35        7.36     17.69 o 
  -2   0  24     1459.95     1470.66    116.83 o 
  -1   0  24      801.85      787.67     66.24 o 
   0   0  24       16.16        4.15     29.02 o 
   1   0  24      103.22      168.29     39.76 o 
   2   0  24       53.46      108.68     56.71 o 
   3   0  24      799.29      959.14    116.83 o 
   4   0  24       79.78       62.78     50.64 o 
   5   0  24       79.06       54.05     47.04 o 
   6   0  24        2.54       55.19     51.40 o 
   7   0  24       61.56       44.00     58.80 o 
 -13   1  24        2.43        7.97     51.71 o 
 -12   1  24        7.33       24.65     42.48 o 
 -11   1  24       28.87       52.22     39.47 o 
 -10   1  24       14.17       36.95     38.10 o 
  -9   1  24       85.74       96.66     40.00 o 
  -8   1  24      112.38      111.16     25.31 o 
  -7   1  24      176.57      173.29     26.71 o 
  -6   1  24       95.76      105.47     20.41 o 
  -5   1  24      165.01      185.11     19.65 o 
  -4   1  24       61.13       37.01     14.42 o 
  -3   1  24       18.28       34.94     15.95 o 
  -2   1  24     1754.18     1614.19     87.76 o 
  -1   1  24      639.48      604.99     41.06 o 
   0   1  24       48.92       68.14     24.88 o 
   1   1  24       98.26      183.13     33.59 o 
   2   1  24        1.68       11.18     25.52 o 
   3   1  24      266.16      245.89     47.83 o 
   4   1  24      173.62      161.61     42.45 o 
   5   1  24        0.05       21.38     33.53 o 
   6   1  24      169.22      226.25     52.50 o 
   7   1  24       16.96       38.34     47.89 o 
 -13   2  24       16.51       42.59     55.56 o 
 -12   2  24       86.50      151.75     55.53 o 
 -11   2  24        0.98       37.22     40.62 o 
 -10   2  24        1.94        9.35     33.12 o 
  -9   2  24        0.57        0.51     20.93 o 
  -8   2  24        0.36        8.34     20.42 o 
  -7   2  24        5.68        3.92     18.86 o 
  -6   2  24        0.11        3.31     14.70 o 
  -5   2  24       16.33       15.46     15.67 o 
  -4   2  24      228.84      219.10     23.17 o 
  -3   2  24      512.88      448.18     34.80 o 
  -2   2  24      325.66      346.05     39.14 o 
  -1   2  24      117.09      171.16     29.38 o 
   0   2  24     1096.57     1129.55     64.80 o 
   1   2  24      330.93      406.32     43.79 o 
   2   2  24      259.54      348.81     43.45 o 
   3   2  24       81.31      136.49     34.81 o 
   4   2  24      152.07       87.44     41.76 o 
   5   2  24        0.02       35.87     36.20 o 
   6   2  24       15.61       52.22     42.82 o 
   7   2  24       83.37       78.22     49.34 o 
 -12   3  24       32.27       59.18     47.54 o 
 -11   3  24       21.09       24.38     37.97 o 
 -10   3  24       26.41       30.92     27.82 o 
  -9   3  24       38.19       65.27     26.01 o 
  -8   3  24       31.81       40.23     21.74 o 
  -7   3  24        5.31        8.36     20.27 o 
  -6   3  24       48.94       61.66     20.57 o 
  -5   3  24        0.17        7.53     17.98 o 
  -4   3  24       56.29       90.27     32.02 o 
  -3   3  24       69.37       95.05     24.11 o 
  -2   3  24       46.18       51.74     22.35 o 
  -1   3  24      335.43      318.04     37.12 o 
   0   3  24      175.83      125.02     28.84 o 
   1   3  24      262.71      225.96     36.49 o 
   2   3  24       92.09       36.46     29.58 o 
   3   3  24       59.60       60.89     33.16 o 
   4   3  24        0.05      -22.48     24.69 o 
   5   3  24        0.29       23.97     41.23 o 
   6   3  24        3.14       31.64     39.02 o 
   7   3  24       15.87       12.36     44.70 o 
 -12   4  24        3.16       29.33     47.96 o 
 -11   4  24        0.41       35.29     31.34 o 
 -10   4  24        0.54        9.62     22.65 o 
  -9   4  24       65.68       78.80     26.43 o 
  -8   4  24       59.49       37.55     22.25 o 
  -7   4  24      508.83      527.56     42.35 o 
  -6   4  24      292.15      278.55     32.27 o 
  -5   4  24      236.15      204.81     41.23 o 
  -4   4  24      786.47      675.50    105.45 o 
  -3   4  24       41.88       30.11     29.34 o 
  -2   4  24     1991.61     2004.88    130.77 o 
  -1   4  24       12.24       32.61     23.87 o 
   0   4  24      783.39      755.86     66.11 o 
   1   4  24       15.75       20.34     26.53 o 
   2   4  24       96.37       73.61     32.79 o 
   3   4  24        1.11        0.23     29.13 o 
   4   4  24       51.93       40.58     32.30 o 
   5   4  24        4.05       37.62     31.77 o 
   6   4  24       39.13       72.13     43.37 o 
 -11   5  24        0.90       26.17     32.37 o 
 -10   5  24       16.14       37.26     26.56 o 
  -9   5  24        2.52       35.60     24.67 o 
  -8   5  24        1.55       -1.17     20.46 o 
  -7   5  24        2.32       12.71     22.31 o 
  -6   5  24        0.29      -14.44     27.88 o 
  -5   5  24      250.73      271.70     60.31 o 
  -4   5  24       12.83       36.00     33.53 o 
  -3   5  24      159.15      134.74     47.51 o 
  -2   5  24      136.12      108.53     39.00 o 
  -1   5  24      401.93      420.15     45.07 o 
   0   5  24       27.11       51.90     28.69 o 
   1   5  24       28.53       17.14     25.58 o 
   2   5  24       78.14      104.94     33.33 o 
   3   5  24        0.19       18.25     28.23 o 
   4   5  24       36.73       42.83     32.44 o 
   5   5  24        2.71       50.98     36.18 o 
   6   5  24       40.44       67.85     47.53 o 
 -11   6  24        6.84       56.25     31.04 o 
 -10   6  24        3.84        9.47     26.05 o 
  -9   6  24        0.16       25.44     26.81 o 
  -8   6  24        0.47       17.87     25.45 o 
  -7   6  24        2.52       24.86     33.13 o 
  -6   6  24       53.36      100.46     38.73 o 
  -5   6  24        6.53        1.43     30.65 o 
  -4   6  24       75.15       45.99     34.03 o 
  -3   6  24       40.38       73.67     36.51 o 
  -2   6  24       45.14       41.94     35.12 o 
  -1   6  24       11.27       28.11     35.26 o 
   0   6  24       56.80       48.16     29.04 o 
   1   6  24       23.25       32.43     28.21 o 
   2   6  24      120.07      147.24     36.22 o 
   3   6  24        0.30       38.93     26.56 o 
   4   6  24        2.60       41.10     31.75 o 
   5   6  24        1.02       15.08     36.02 o 
 -10   7  24        4.37       23.84     31.59 o 
  -9   7  24        0.08       42.96     30.14 o 
  -8   7  24        8.98        1.93     31.96 o 
  -7   7  24       25.96       51.12     33.43 o 
  -6   7  24       11.53       52.50     34.79 o 
  -5   7  24       19.99       78.94     36.96 o 
  -4   7  24        0.27       54.08     34.35 o 
  -3   7  24       38.60       56.08     38.34 o 
  -2   7  24       13.43       53.22     36.50 o 
  -1   7  24       18.96        3.39     31.83 o 
   0   7  24        0.13       10.24     33.92 o 
   1   7  24        5.28       44.80     34.30 o 
   2   7  24        0.41        4.88     32.61 o 
   3   7  24       17.52       12.15     29.18 o 
   4   7  24        0.09       16.88     38.28 o 
  -8   8  24        0.03       25.57     40.09 o 
  -7   8  24        0.10       16.30     35.50 o 
  -6   8  24        5.14       36.09     33.59 o 
  -5   8  24        0.15       52.51     35.09 o 
  -4   8  24        5.22       12.75     34.97 o 
  -3   8  24        0.69      -25.41     37.45 o 
  -2   8  24       67.25      103.91     51.40 o 
  -1   8  24        5.53       26.19     37.75 o 
   0   8  24        0.78        2.54     34.81 o 
   1   8  24        3.75       51.19     43.56 o 
   2   8  24        1.38       42.00     41.56 o 
   3   8  24       32.47       35.42     33.26 o 
  -6   9  24        6.79       49.54     39.38 o 
  -5   9  24        4.10       -6.71     41.07 o 
  -4   9  24        0.79       43.54     45.43 o 
  -3   9  24        0.42       29.07     47.55 o 
  -2   9  24        0.73       12.39     43.45 o 
  -1   9  24       23.70       18.63     43.77 o 
   0   9  24        5.82       12.10     47.12 o 
   1   9  24        4.76      -11.06     42.37 o 
 -13   1  25        1.11      -22.55     52.63 o 
 -12   1  25       13.77       37.84     46.33 o 
 -11   1  25        0.05       28.95     42.14 o 
 -10   1  25        0.08      -20.66     31.72 o 
  -9   1  25       95.50      102.68     39.48 o 
  -8   1  25        3.83       19.55     20.83 o 
  -7   1  25       64.14       96.30     24.41 o 
  -6   1  25      210.30      199.09     23.56 o 
  -5   1  25      203.42      262.99     22.84 o 
  -4   1  25        7.77        7.15     13.91 o 
  -3   1  25      203.09      169.97     21.81 o 
  -2   1  25      115.01      121.53     23.84 o 
  -1   1  25       28.12       22.39     20.58 o 
   0   1  25        2.78        9.16     22.24 o 
   1   1  25        6.61        0.02     26.06 o 
   2   1  25       12.47       18.30     25.25 o 
   3   1  25       38.33       91.97     39.66 o 
   4   1  25        0.35       -8.36     28.92 o 
   5   1  25       14.20       46.23     35.37 o 
   6   1  25       57.99      115.22     47.80 o 
   7   1  25       20.93       50.38     47.14 o 
 -12   2  25        0.10      -13.09     48.12 o 
 -11   2  25       27.77       42.69     40.10 o 
 -10   2  25        9.77       20.12     38.20 o 
  -9   2  25       78.19      125.67     31.26 o 
  -8   2  25      104.70      140.52     27.15 o 
  -7   2  25      294.00      284.64     31.74 o 
  -6   2  25      350.87      274.56     27.01 o 
  -5   2  25      134.72      171.35     22.24 o 
  -4   2  25      506.15      433.18     31.52 o 
  -3   2  25      256.24      225.34     33.16 o 
  -2   2  25      255.56      216.43     32.96 o 
  -1   2  25      339.97      367.26     40.95 o 
   0   2  25      565.15      532.30     60.22 o 
   1   2  25        0.70       24.48     23.86 o 
   2   2  25       14.46       24.13     28.70 o 
   3   2  25        2.94       37.85     29.29 o 
   4   2  25      167.52      157.54     45.45 o 
   5   2  25       77.86      108.64     42.46 o 
   6   2  25       57.97       81.95     47.42 o 
   7   2  25        2.92        1.14     52.71 o 
 -12   3  25        2.34       14.42     47.48 o 
 -11   3  25        0.28       15.17     41.72 o 
 -10   3  25       29.18       40.74     29.86 o 
  -9   3  25      407.83      323.75     36.37 o 
  -8   3  25      293.07      295.48     39.04 o 
  -7   3  25        0.25        8.59     18.96 o 
  -6   3  25       36.64       11.56     19.67 o 
  -5   3  25       22.65       -0.80     21.68 o 
  -4   3  25       53.13       33.14     27.06 o 
  -3   3  25      159.39      229.12     32.08 o 
  -2   3  25       30.20       35.24     22.22 o 
  -1   3  25       90.56       76.86     27.39 o 
   0   3  25        0.37        9.70     22.91 o 
   1   3  25       77.14       89.36     29.84 o 
   2   3  25      222.22      161.69     36.16 o 
   3   3  25       35.74       32.05     30.01 o 
   4   3  25       30.76       51.90     33.58 o 
   5   3  25       62.65       71.83     41.33 o 
   6   3  25       24.18       67.02     43.38 o 
 -12   4  25        0.22       18.63     52.95 o 
 -11   4  25       69.76      130.62     36.35 o 
 -10   4  25        1.66       18.99     24.47 o 
  -9   4  25       14.51       32.85     24.18 o 
  -8   4  25      191.35      203.17     32.04 o 
  -7   4  25        0.11       13.84     20.88 o 
  -6   4  25      336.57      355.13     42.87 o 
  -5   4  25       22.68       25.87     29.68 o 
  -4   4  25      270.23      283.51     64.20 o 
  -3   4  25      175.42      168.06     41.10 o 
  -2   4  25        0.04       18.86     22.33 o 
  -1   4  25      253.23      245.73     36.66 o 
   0   4  25      238.87      277.49     40.36 o 
   1   4  25       19.26       35.70     27.58 o 
   2   4  25        7.40       24.61     27.08 o 
   3   4  25       94.71       91.48     32.30 o 
   4   4  25        0.36       19.43     32.50 o 
   5   4  25        2.19       19.50     33.54 o 
   6   4  25        1.59       34.60     45.94 o 
 -11   5  25        2.32        9.79     30.80 o 
 -10   5  25        0.66       31.84     26.58 o 
  -9   5  25      105.59      123.19     29.92 o 
  -8   5  25       68.20       64.81     25.13 o 
  -7   5  25        5.28       28.27     26.37 o 
  -6   5  25       76.22       99.02     36.15 o 
  -5   5  25      302.03      280.07     50.43 o 
  -4   5  25        0.41       -4.66     28.46 o 
  -3   5  25      387.00      431.85     59.00 o 
  -2   5  25       14.24       31.40     31.58 o 
  -1   5  25       77.90       81.21     29.41 o 
   0   5  25      143.31      129.37     33.86 o 
   1   5  25      300.25      311.41     44.50 o 
   2   5  25      356.15      373.05     47.75 o 
   3   5  25      121.12      114.56     35.74 o 
   4   5  25        2.00       16.34     31.64 o 
   5   5  25       32.15       67.03     38.70 o 
 -10   6  25        2.38       44.46     29.44 o 
  -9   6  25        1.47       11.46     23.21 o 
  -8   6  25       49.68       67.18     30.06 o 
  -7   6  25       15.00       -0.65     29.19 o 
  -6   6  25       36.83       36.82     31.47 o 
  -5   6  25       53.68       99.13     39.37 o 
  -4   6  25        9.42       24.72     30.81 o 
  -3   6  25        5.95       38.40     32.13 o 
  -2   6  25       46.98       47.96     37.66 o 
  -1   6  25       20.88       22.82     33.31 o 
   0   6  25        2.98       -3.85     25.91 o 
   1   6  25      325.93      277.72     44.06 o 
   2   6  25      197.92      202.60     41.35 o 
   3   6  25        0.62       16.31     32.14 o 
   4   6  25       94.73      126.15     40.98 o 
  -9   7  25       12.46       51.30     40.50 o 
  -8   7  25       51.75       81.50     39.78 o 
  -7   7  25      113.20      114.63     38.96 o 
  -6   7  25        1.05       16.19     31.20 o 
  -5   7  25        9.38       35.46     36.59 o 
  -4   7  25       21.57       74.14     38.19 o 
  -3   7  25       36.31       14.45     34.97 o 
  -2   7  25       29.93       57.42     38.18 o 
  -1   7  25        1.54      -27.01     37.62 o 
   0   7  25       22.75       20.26     35.56 o 
   1   7  25       15.02       33.63     33.32 o 
   2   7  25        0.02       22.97     32.06 o 
   3   7  25       14.10        0.08     29.68 o 
  -8   8  25       17.75       57.02     40.17 o 
  -7   8  25        9.82       49.47     37.39 o 
  -6   8  25       16.33       61.01     37.93 o 
  -5   8  25       55.06       65.97     37.60 o 
  -4   8  25       63.63       91.68     42.80 o 
  -3   8  25       12.83       79.38     40.99 o 
  -2   8  25       47.85       68.23     41.91 o 
  -1   8  25        0.57       47.71     43.09 o 
   0   8  25        6.34       34.98     39.25 o 
   1   8  25        9.36        8.01     40.35 o 
   2   8  25        5.76       44.40     49.61 o 
  -6   9  25        0.72        4.68     41.71 o 
  -5   9  25        0.74      -26.92     47.21 o 
  -4   9  25       30.37       47.19     46.06 o 
  -3   9  25       16.28       19.57     46.86 o 
  -2   9  25        9.57       46.85     45.55 o 
  -1   9  25       10.30       40.28     48.11 o 
   0   9  25        0.09        2.18     48.14 o 
 -12   0  26       20.02       91.42     67.71 o 
 -11   0  26        3.49       -0.76     50.07 o 
 -10   0  26        5.32       18.59     48.17 o 
  -9   0  26        6.74       48.74     57.09 o 
  -8   0  26        0.44        7.21     49.88 o 
  -7   0  26      318.39      324.64     47.92 o 
  -6   0  26       53.26       49.78     23.88 o 
  -5   0  26        1.68       10.16     20.39 o 
  -4   0  26        0.40       27.49     21.84 o 
  -3   0  26      112.80      160.86     36.74 o 
  -2   0  26       45.23       40.87     28.16 o 
   0   0  26        3.41       10.16     32.00 o 
   1   0  26      533.81      349.11     53.26 o 
   2   0  26       37.34       22.95     50.64 o 
   3   0  26       14.12       61.64     50.64 o 
   4   0  26        0.20       27.88     47.80 o 
   5   0  26      778.28      565.77    101.09 o 
   6   0  26       64.33      118.16     71.88 o 
 -12   1  26        6.28       34.07     45.58 o 
 -11   1  26        3.28       25.01     42.50 o 
 -10   1  26       61.80       70.36     40.64 o 
  -9   1  26       20.71       18.95     37.55 o 
  -8   1  26      112.88       85.83     30.65 o 
  -7   1  26       88.01       66.38     22.57 o 
  -6   1  26       12.68       10.47     16.60 o 
  -5   1  26       87.43       79.97     17.31 o 
  -4   1  26      228.07      210.92     24.36 o 
  -3   1  26     1005.88      926.31     51.33 o 
  -2   1  26      290.52      307.96     33.78 o 
  -1   1  26       59.26       75.71     24.52 o 
   0   1  26       16.53        9.99     25.46 o 
   1   1  26      165.23      129.90     35.32 o 
   2   1  26      225.62      230.35     39.44 o 
   3   1  26       41.40       53.99     39.28 o 
   4   1  26       11.18       37.24     38.60 o 
   5   1  26       17.77       55.05     37.72 o 
   6   1  26       12.01       18.89     41.26 o 
 -12   2  26        0.49       38.29     49.74 o 
 -11   2  26        2.53       15.88     40.76 o 
 -10   2  26        0.02       23.49     36.67 o 
  -9   2  26       62.56       53.08     38.26 o 
  -8   2  26        5.20       10.86     21.30 o 
  -7   2  26      207.02      222.20     30.28 o 
  -6   2  26      229.66      281.93     27.41 o 
  -5   2  26       42.07       50.66     20.15 o 
  -4   2  26       30.84       26.68     17.82 o 
  -3   2  26      463.13      501.30     45.64 o 
  -2   2  26       23.38       23.80     22.26 o 
  -1   2  26     1343.22     1139.13    109.82 o 
   0   2  26      619.19      522.82     50.49 o 
   1   2  26      154.31       81.45     30.42 o 
   2   2  26        4.57       17.85     25.95 o 
   3   2  26        3.23      -12.73     26.68 o 
   4   2  26       61.22       77.18     40.73 o 
   5   2  26       58.15      146.24     49.70 o 
   6   2  26        8.86       53.57     48.17 o 
 -12   3  26        3.56        7.75     53.94 o 
 -11   3  26      136.00      202.01     54.06 o 
 -10   3  26        7.55       38.77     38.66 o 
  -9   3  26        3.28        3.75     22.96 o 
  -8   3  26        7.11       36.97     22.82 o 
  -7   3  26       26.88        5.75     25.62 o 
  -6   3  26        2.60        2.70     29.83 o 
  -5   3  26      192.50      114.03     29.70 o 
  -4   3  26      256.16      238.16     43.34 o 
  -3   3  26        2.45      -13.91     20.14 o 
  -2   3  26        1.70       14.98     23.87 o 
  -1   3  26       43.56       52.32     26.57 o 
   0   3  26       30.02       50.57     26.58 o 
   1   3  26       46.47       50.61     27.83 o 
   2   3  26       10.46        0.28     25.61 o 
   3   3  26       53.77       54.15     32.50 o 
   4   3  26      149.68      139.51     37.45 o 
   5   3  26        9.95       12.62     40.32 o 
   6   3  26       18.82       34.90     49.22 o 
 -11   4  26        0.02       38.96     46.01 o 
 -10   4  26       23.48       47.08     26.92 o 
  -9   4  26       11.49       20.06     25.42 o 
  -8   4  26       57.49       59.25     26.15 o 
  -7   4  26       14.17       34.46     29.54 o 
  -6   4  26      263.86      190.44     34.40 o 
  -5   4  26        4.74        6.62     30.48 o 
  -4   4  26       20.83       -3.97     26.98 o 
  -3   4  26       31.02       19.88     28.28 o 
  -2   4  26       29.08       58.08     25.58 o 
  -1   4  26       58.69       98.63     30.52 o 
   0   4  26       37.88       42.60     27.14 o 
   1   4  26        4.07       19.42     27.18 o 
   2   4  26        2.55      -12.23     26.49 o 
   3   4  26       24.45       45.41     31.16 o 
   4   4  26        0.83        1.85     33.40 o 
   5   4  26       19.98       45.53     32.69 o 
 -11   5  26       29.33        9.68     32.77 o 
 -10   5  26        3.70       16.15     26.25 o 
  -9   5  26      123.77      109.30     29.47 o 
  -8   5  26       11.77       15.29     23.80 o 
  -7   5  26      109.48      115.06     32.28 o 
  -6   5  26        3.36       44.64     33.79 o 
  -5   5  26        2.19        1.48     29.92 o 
  -4   5  26       42.44       32.31     34.06 o 
  -3   5  26       76.11      126.95     40.63 o 
  -2   5  26      102.34      119.80     36.74 o 
  -1   5  26        8.79        6.33     27.48 o 
   0   5  26       84.02      134.84     32.65 o 
   1   5  26       25.08       38.91     29.43 o 
   2   5  26       43.01       39.80     30.93 o 
   3   5  26       26.14       54.15     32.17 o 
   4   5  26        4.56       46.69     35.46 o 
   5   5  26       94.63       96.20     40.80 o 
 -10   6  26       13.84       29.11     28.06 o 
  -9   6  26       11.66       47.19     33.36 o 
  -8   6  26        1.93       47.14     37.64 o 
  -7   6  26        0.01       52.30     35.99 o 
  -6   6  26        8.95       33.59     50.07 o 
  -5   6  26       74.90       74.62     34.79 o 
  -4   6  26      105.57      151.43     40.51 o 
  -3   6  26        7.89       15.63     30.70 o 
  -2   6  26       40.42       32.60     37.22 o 
  -1   6  26        5.71        8.62     33.54 o 
   0   6  26        9.19       13.48     28.70 o 
   1   6  26       24.81       54.49     32.05 o 
   2   6  26        2.14        6.59     28.75 o 
   3   6  26        6.60       45.38     35.47 o 
   4   6  26       91.66       89.41     43.38 o 
  -9   7  26        0.55       52.66     43.82 o 
  -8   7  26        0.72       37.16     38.76 o 
  -7   7  26        5.78       55.99     38.12 o 
  -6   7  26        0.01      -10.84     29.83 o 
  -5   7  26       74.15      114.49     47.22 o 
  -4   7  26       26.51       37.73     37.49 o 
  -3   7  26       17.36       22.27     39.10 o 
  -2   7  26       27.26       26.71     37.87 o 
  -1   7  26        2.12       14.06     34.70 o 
   0   7  26        5.02       54.39     39.85 o 
   1   7  26        1.11       34.01     39.02 o 
   2   7  26       35.55       31.58     36.48 o 
   3   7  26        5.25       28.46     38.16 o 
  -7   8  26        0.28       41.02     37.70 o 
  -6   8  26        0.85       72.51     41.74 o 
  -5   8  26      122.35      108.58     46.93 o 
  -4   8  26       81.54       61.69     48.08 o 
  -3   8  26        5.05       -4.66     39.18 o 
  -2   8  26       20.35       40.62     44.77 o 
  -1   8  26       21.42       13.82     43.78 o 
   0   8  26        0.51       -0.39     39.64 o 
   1   8  26        2.66       38.79     47.34 o 
  -4   9  26        0.00       24.94     54.70 o 
  -3   9  26       40.69       56.83     51.11 o 
  -2   9  26       14.70       -4.43     50.17 o 
 -12   1  27        0.23       36.84     51.71 o 
 -11   1  27       31.05       60.44     41.07 o 
 -10   1  27       62.20       97.42     41.97 o 
  -9   1  27        0.39       -3.88     34.52 o 
  -8   1  27       78.60       86.14     39.08 o 
  -7   1  27       56.91       93.21     24.40 o 
  -6   1  27       26.11       48.12     18.91 o 
  -5   1  27        1.27       15.20     15.49 o 
  -4   1  27        0.96       24.38     16.85 o 
  -3   1  27      126.34      137.92     24.81 o 
  -2   1  27      346.76      405.53     37.35 o 
  -1   1  27      195.72      252.16     32.56 o 
   0   1  27      565.96      627.79     55.05 o 
   1   1  27       82.21      117.50     33.70 o 
   2   1  27       31.00       38.66     28.70 o 
   3   1  27       60.61       62.94     35.40 o 
   4   1  27        0.84       25.36     34.56 o 
   5   1  27        0.15       26.98     38.78 o 
   6   1  27       44.27       42.19     63.16 o 
 -12   2  27        1.25       20.60     46.88 o 
 -11   2  27        0.02       16.68     40.10 o 
 -10   2  27       35.83       55.58     40.85 o 
  -9   2  27       89.13      145.73     44.49 o 
  -8   2  27      254.62      297.82     35.26 o 
  -7   2  27        3.16        9.39     19.72 o 
  -6   2  27        7.32       23.87     17.75 o 
  -5   2  27       39.57       60.56     22.11 o 
  -4   2  27       14.31       12.80     18.94 o 
  -3   2  27        0.60       -6.49     21.25 o 
  -2   2  27      534.31      462.88     44.92 o 
  -1   2  27      209.46      227.60     36.88 o 
   0   2  27      188.03      158.40     33.68 o 
   1   2  27       33.57       26.29     27.58 o 
   2   2  27      259.70      254.44     40.96 o 
   3   2  27       49.33       50.76     31.71 o 
   4   2  27       32.93       45.85     35.68 o 
   5   2  27       29.83       52.12     48.08 o 
   6   2  27        7.01       49.47     46.00 o 
 -12   3  27        0.08      -17.43     51.59 o 
 -11   3  27      104.27       85.03     49.72 o 
 -10   3  27        9.44       58.82     44.11 o 
  -9   3  27        0.43       -4.82     22.30 o 
  -8   3  27       19.16       31.25     24.79 o 
  -7   3  27       28.71       15.52     23.02 o 
  -6   3  27       35.64       29.57     23.86 o 
  -5   3  27       11.97       22.04     24.95 o 
  -4   3  27        0.88      -15.34     26.63 o 
  -3   3  27      283.80      233.10     34.15 o 
  -2   3  27       16.73       -0.62     23.25 o 
  -1   3  27      268.35      275.92     39.26 o 
   0   3  27      359.05      451.79     47.83 o 
   1   3  27       14.65       44.50     28.27 o 
   2   3  27       15.38       48.57     31.39 o 
   3   3  27       59.67       92.63     33.88 o 
   4   3  27       12.14       40.90     33.87 o 
   5   3  27        0.02       49.33     46.58 o 
 -11   4  27        4.68       24.71     45.26 o 
 -10   4  27        4.29       32.32     26.65 o 
  -9   4  27        1.11       24.77     23.93 o 
  -8   4  27      175.51      174.87     32.58 o 
  -7   4  27       13.87       13.77     25.72 o 
  -6   4  27       17.32       35.36     27.24 o 
  -5   4  27        9.11       12.60     28.54 o 
  -4   4  27      165.15      121.50     38.47 o 
  -3   4  27        2.86       -7.49     43.72 o 
  -2   4  27      114.44      101.40     30.59 o 
  -1   4  27      144.66      167.07     35.77 o 
   0   4  27      137.08      129.26     33.60 o 
   1   4  27      402.31      399.59     48.26 o 
   2   4  27       98.17       98.43     32.06 o 
   3   4  27       60.54       80.55     33.75 o 
   4   4  27       25.36       48.93     37.66 o 
   5   4  27       82.67      103.96     41.40 o 
 -11   5  27       13.08       38.12     34.50 o 
 -10   5  27       25.22       83.30     30.33 o 
  -9   5  27        1.36       14.03     25.33 o 
  -8   5  27       34.75       33.55     26.19 o 
  -7   5  27       43.35       79.31     29.66 o 
  -6   5  27       23.34       26.85     33.54 o 
  -5   5  27       44.46      107.83     38.85 o 
  -4   5  27        4.97       21.47     30.73 o 
  -3   5  27       96.32      128.18     46.66 o 
  -2   5  27       74.70      111.55     39.20 o 
  -1   5  27       20.97       22.20     28.12 o 
   0   5  27      204.49      204.23     38.11 o 
   1   5  27        6.76       -0.33     29.08 o 
   2   5  27        6.72       -8.39     30.18 o 
   3   5  27       12.07       18.68     35.62 o 
   4   5  27       25.42       84.18     43.09 o 
 -10   6  27        7.57       32.52     34.81 o 
  -9   6  27        0.30       32.13     33.02 o 
  -8   6  27       61.53       81.55     40.42 o 
  -7   6  27      184.70      163.58     45.02 o 
  -6   6  27       14.42       71.79     37.03 o 
  -5   6  27       17.22       32.97     32.62 o 
  -4   6  27        7.06       22.83     32.13 o 
  -3   6  27       27.82       51.63     35.55 o 
  -2   6  27       14.67       21.02     34.76 o 
  -1   6  27        3.35       19.01     38.62 o 
   0   6  27       27.88       51.25     39.13 o 
   1   6  27       26.94       37.44     32.22 o 
   2   6  27        7.58       14.19     31.67 o 
   3   6  27        6.23       43.57     38.24 o 
  -9   7  27        6.22       49.30     47.46 o 
  -8   7  27        0.07       58.72     39.73 o 
  -7   7  27       22.93       43.76     36.04 o 
  -6   7  27       15.69       54.76     37.00 o 
  -5   7  27       52.28      133.69     44.83 o 
  -4   7  27       38.50       92.59     41.10 o 
  -3   7  27       14.99       18.92     35.32 o 
  -2   7  27       21.33       60.82     43.23 o 
  -1   7  27        0.41        8.40     36.31 o 
   0   7  27       22.05       21.13     38.13 o 
   1   7  27        0.12       21.32     40.29 o 
   2   7  27       57.37       88.16     41.02 o 
  -7   8  27       48.95       61.71     40.00 o 
  -6   8  27        2.16       24.53     37.72 o 
  -5   8  27        1.77       17.01     35.48 o 
  -4   8  27        1.82        8.28     42.30 o 
  -3   8  27        1.81       62.80     48.16 o 
  -2   8  27       26.24       50.25     44.15 o 
  -1   8  27       10.25       30.81     43.65 o 
   0   8  27        0.10        7.78     44.97 o 
 -12   0  28       67.24       19.16     73.78 o 
 -11   0  28        3.16        4.36     61.83 o 
 -10   0  28        7.86       59.18     54.43 o 
  -9   0  28       10.11       50.26     59.55 o 
  -8   0  28       54.02       61.07     51.02 o 
  -7   0  28       22.71       59.46     36.34 o 
  -6   0  28       25.37       50.28     24.21 o 
  -5   0  28       14.38       15.08     21.83 o 
  -4   0  28        0.35      -23.18     24.06 o 
  -3   0  28       73.77       70.90     56.90 o 
  -2   0  28       52.78       74.41     35.26 o 
  -1   0  28     1761.21     1488.87    140.16 o 
   0   0  28     1204.19     1156.58     89.60 o 
   1   0  28      286.55      174.11     60.50 o 
   2   0  28       37.85      153.25     60.50 o 
   3   0  28      460.43      603.51    103.94 o 
   4   0  28      209.13      262.31     75.49 o 
   5   0  28      176.37      225.32     82.88 o 
 -12   1  28       41.20       38.60     48.82 o 
 -11   1  28        1.36       12.17     41.13 o 
 -10   1  28      136.92      185.16     52.32 o 
  -9   1  28        0.23        4.20     37.14 o 
  -8   1  28      124.40      162.78     37.48 o 
  -7   1  28        5.82       -6.94     22.37 o 
  -6   1  28       14.34       12.28     18.11 o 
  -5   1  28      233.88      228.42     26.31 o 
  -4   1  28      229.72      211.32     25.53 o 
  -3   1  28        8.94       16.92     18.84 o 
  -2   1  28       84.51       86.97     25.07 o 
  -1   1  28        9.38       39.15     26.44 o 
   0   1  28      153.39      198.45     39.32 o 
   1   1  28        0.00       22.30     27.03 o 
   2   1  28       34.25       98.77     32.79 o 
   3   1  28       22.34       54.49     37.79 o 
   4   1  28      126.05      141.46     46.19 o 
   5   1  28       21.05       25.77     48.16 o 
 -12   2  28       31.42       38.78     52.74 o 
 -11   2  28       45.39       72.35     45.24 o 
 -10   2  28       28.62        2.27     37.75 o 
  -9   2  28       23.21       19.54     38.62 o 
  -8   2  28       23.61       18.72     21.40 o 
  -7   2  28      437.37      392.86     38.05 o 
  -6   2  28      116.21      129.77     26.31 o 
  -5   2  28       42.78       31.74     21.18 o 
  -4   2  28      161.43      159.04     27.29 o 
  -3   2  28        0.13       19.42     23.39 o 
  -2   2  28       20.42        9.52     21.80 o 
  -1   2  28        0.72        6.54     25.00 o 
   0   2  28      177.11      281.55     41.20 o 
   1   2  28       56.21       47.62     30.82 o 
   2   2  28        0.02       45.56     28.63 o 
   3   2  28       28.89       18.52     30.58 o 
   4   2  28        1.71       41.09     40.02 o 
   5   2  28        2.36       34.19     44.52 o 
 -11   3  28        0.31       11.28     43.80 o 
 -10   3  28        2.55       22.30     37.92 o 
  -9   3  28        9.63       -5.07     23.06 o 
  -8   3  28       15.70       41.23     25.15 o 
  -7   3  28        0.12        3.46     25.46 o 
  -6   3  28       12.40       16.55     25.33 o 
  -5   3  28       69.19       62.87     32.70 o 
  -4   3  28        3.28       22.87     30.36 o 
  -3   3  28      198.01      181.03     33.91 o 
  -2   3  28      108.52      200.12     35.71 o 
  -1   3  28       58.85       60.06     28.45 o 
   0   3  28      160.58      157.03     34.30 o 
   1   3  28       46.47       52.31     28.77 o 
   2   3  28      122.81      192.43     38.55 o 
   3   3  28       24.13       26.88     33.98 o 
   4   3  28        2.39       22.12     33.73 o 
   5   3  28        4.59        8.46     46.21 o 
 -11   4  28        1.04        0.92     45.96 o 
 -10   4  28       32.60       82.60     33.47 o 
  -9   4  28        9.53       37.00     25.87 o 
  -8   4  28       55.54      115.45     32.76 o 
  -7   4  28        3.28       23.51     27.71 o 
  -6   4  28       50.31       77.83     34.88 o 
  -5   4  28        2.93       37.71     32.30 o 
  -4   4  28      232.25      223.23     47.64 o 
  -3   4  28       44.67       45.30     38.33 o 
  -2   4  28       11.60        7.65     31.82 o 
  -1   4  28       34.68       57.87     26.72 o 
   0   4  28       17.06       39.63     27.47 o 
   1   4  28       20.35       50.22     29.80 o 
   2   4  28       13.23       19.73     29.48 o 
   3   4  28       29.79       36.00     37.62 o 
   4   4  28       11.81       60.52     37.48 o 
 -10   5  28       27.29       37.99     29.61 o 
  -9   5  28        1.46       24.57     26.96 o 
  -8   5  28        2.43       48.16     29.26 o 
  -7   5  28        2.43       41.98     35.74 o 
  -6   5  28      150.71      150.43     41.50 o 
  -5   5  28        4.64       51.57     34.50 o 
  -4   5  28       27.60       58.47     36.73 o 
  -3   5  28      150.98      151.11     41.26 o 
  -2   5  28       23.83       52.00     34.28 o 
  -1   5  28        0.44       37.46     31.59 o 
   0   5  28       11.47       40.32     31.74 o 
   1   5  28        7.32       18.19     30.72 o 
   2   5  28        9.76       29.69     35.16 o 
   3   5  28        2.04       -4.67     31.67 o 
   4   5  28        0.06       24.16     39.24 o 
  -9   6  28        6.31       49.64     36.04 o 
  -8   6  28        0.01        1.99     34.18 o 
  -7   6  28        0.07       33.08     34.45 o 
  -6   6  28        0.98       54.54     35.36 o 
  -5   6  28        6.10       34.15     31.89 o 
  -4   6  28       34.95       75.70     41.14 o 
  -3   6  28       15.50       61.63     39.67 o 
  -2   6  28       19.54       65.22     37.99 o 
  -1   6  28       18.60       31.17     37.94 o 
   0   6  28        7.86       22.40     40.37 o 
   1   6  28        0.35       26.91     32.52 o 
   2   6  28       47.16       70.55     38.69 o 
   3   6  28       12.04       21.03     41.44 o 
  -8   7  28        2.00        9.20     34.88 o 
  -7   7  28        2.23       64.07     40.36 o 
  -6   7  28        8.30       54.92     44.75 o 
  -5   7  28        0.06       30.38     40.01 o 
  -4   7  28       27.33       73.85     37.39 o 
  -3   7  28       14.62       55.18     42.52 o 
  -2   7  28       45.62       43.94     42.95 o 
  -1   7  28       24.51       59.29     45.25 o 
   0   7  28        1.54       21.47     39.89 o 
   1   7  28        1.86        7.79     44.44 o 
  -6   8  28        0.17       52.92     49.39 o 
  -5   8  28        4.17       52.49     44.45 o 
  -4   8  28        0.20       13.73     44.26 o 
  -3   8  28        2.93       14.72     44.74 o 
  -2   8  28        7.30       -6.73     47.50 o 
  -1   8  28        0.03       17.91     46.17 o 
 -12   1  29       44.45       59.12     52.84 o 
 -11   1  29        4.09      -13.03     39.40 o 
 -10   1  29        0.79       26.36     41.44 o 
  -9   1  29        0.00      -15.29     32.56 o 
  -8   1  29       28.32       31.77     30.08 o 
  -7   1  29       21.43       49.50     21.88 o 
  -6   1  29       22.69       28.21     21.84 o 
  -5   1  29       41.59       43.12     19.52 o 
  -4   1  29      207.13      229.26     37.61 o 
  -3   1  29       57.71       59.93     22.28 o 
  -2   1  29       25.25       27.21     22.94 o 
  -1   1  29        2.24       39.12     25.88 o 
   0   1  29        1.74       34.78     34.75 o 
   1   1  29        5.69       10.34     26.37 o 
   2   1  29      164.74      127.44     40.37 o 
   3   1  29       62.65      112.39     45.13 o 
   4   1  29       26.23       70.16     41.66 o 
   5   1  29       27.96       62.50     45.39 o 
 -11   2  29        2.39       30.99     49.75 o 
 -10   2  29        9.36       28.85     40.42 o 
  -9   2  29       12.33        0.86     34.31 o 
  -8   2  29       77.39       99.00     27.92 o 
  -7   2  29        4.68       16.66     25.11 o 
  -6   2  29       80.90      117.26     30.79 o 
  -5   2  29       20.89       37.00     21.96 o 
  -4   2  29       81.06      125.80     30.31 o 
  -3   2  29      203.97      196.29     34.11 o 
  -2   2  29       83.38      111.60     30.25 o 
  -1   2  29       20.39       32.19     27.03 o 
   0   2  29       66.67       79.87     29.62 o 
   1   2  29       78.93      127.17     34.67 o 
   2   2  29        0.25       15.93     29.35 o 
   3   2  29        5.64       27.44     32.83 o 
   4   2  29      118.20      161.00     53.11 o 
   5   2  29       24.58       40.75     48.85 o 
 -11   3  29        0.10       26.97     46.04 o 
 -10   3  29        5.67       28.07     43.23 o 
  -9   3  29        0.05       16.96     26.12 o 
  -8   3  29        7.57       44.70     28.29 o 
  -7   3  29       25.38       23.90     27.41 o 
  -6   3  29       19.21       34.07     25.35 o 
  -5   3  29       52.86       84.25     34.80 o 
  -4   3  29       14.38       20.69     33.51 o 
  -3   3  29        4.59        2.14     29.88 o 
  -2   3  29       35.22       38.96     27.59 o 
  -1   3  29      208.92      258.53     39.58 o 
   0   3  29       77.25      197.18     38.42 o 
   1   3  29      246.28      211.28     39.47 o 
   2   3  29       22.24        9.72     30.54 o 
   3   3  29      175.02      193.46     43.77 o 
   4   3  29       23.48       44.64     40.70 o 
 -11   4  29        6.31       47.67     79.19 o 
 -10   4  29       16.58       54.54     31.44 o 
  -9   4  29       18.94       47.29     31.09 o 
  -8   4  29        7.39       18.18     25.47 o 
  -7   4  29      160.35      235.08     38.74 o 
  -6   4  29       11.99       19.45     35.75 o 
  -5   4  29        8.34       12.16     30.93 o 
  -4   4  29       18.36       59.00     33.90 o 
  -3   4  29       18.00       39.91     33.52 o 
  -2   4  29      251.35      275.01     53.08 o 
  -1   4  29      117.27      122.85     33.98 o 
   0   4  29       67.74       55.14     30.38 o 
   1   4  29      134.22      167.35     37.41 o 
   2   4  29       20.96       33.41     32.36 o 
   3   4  29       82.91      114.33     42.93 o 
   4   4  29        4.29      -10.84     36.96 o 
 -10   5  29       37.05       87.94     37.82 o 
  -9   5  29        6.52       27.28     29.78 o 
  -8   5  29       22.59       49.31     31.74 o 
  -7   5  29       16.06       19.75     35.85 o 
  -6   5  29       68.75       98.03     37.64 o 
  -5   5  29       16.98       68.42     34.97 o 
  -4   5  29      156.68      170.36     43.77 o 
  -3   5  29       48.73       29.85     37.09 o 
  -2   5  29        0.08       46.15     35.03 o 
  -1   5  29       37.41       27.70     32.51 o 
   0   5  29       35.16       32.26     31.89 o 
   1   5  29        2.29       27.17     33.20 o 
   2   5  29      135.48      175.70     43.09 o 
   3   5  29        7.71       38.27     38.97 o 
  -9   6  29       22.98       75.92     37.93 o 
  -8   6  29       32.45       71.14     41.69 o 
  -7   6  29       74.92      118.37     44.40 o 
  -6   6  29        4.69       38.99     41.92 o 
  -5   6  29        5.47       81.73     41.74 o 
  -4   6  29        2.83       37.71     35.13 o 
  -3   6  29        3.81       60.19     39.44 o 
  -2   6  29       38.21       76.87     37.50 o 
  -1   6  29       95.53      149.60     49.78 o 
   0   6  29       57.32       62.46     40.66 o 
   1   6  29        4.84        9.80     34.34 o 
   2   6  29       25.66       68.12     41.99 o 
  -7   7  29        6.58       59.37     41.04 o 
  -6   7  29       37.24      164.36     52.73 o 
  -5   7  29       28.90       96.66     44.11 o 
  -4   7  29        1.43       34.90     71.69 o 
  -3   7  29       24.84       97.45     44.51 o 
  -2   7  29        1.11       32.18     45.34 o 
  -1   7  29        8.60       48.09     42.03 o 
   0   7  29       11.27       40.18     46.58 o 
   1   7  29       31.52       40.88     48.70 o 
  -4   8  29        2.42       21.73     53.05 o 
  -3   8  29       35.87       49.66     53.17 o 
  -2   8  29       20.88       -1.36     50.72 o 
 -11   0  30        7.05        4.17     61.64 o 
 -10   0  30        0.08      -46.47     56.33 o 
  -9   0  30       95.42      141.68     67.52 o 
  -8   0  30        3.70       51.40     55.00 o 
  -7   0  30       23.14       18.98     34.97 o 
  -6   0  30      113.35      120.12     37.39 o 
  -5   0  30      146.57      122.03     37.24 o 
  -4   0  30       83.66       90.86     33.67 o 
  -3   0  30      812.83      761.62    115.22 o 
  -2   0  30      425.60      385.22     56.01 o 
  -1   0  30      398.45      486.22     62.63 o 
   0   0  30      566.58      572.87     68.91 o 
   1   0  30      348.91      474.35     87.25 o 
   2   0  30       79.01      157.99     66.19 o 
   3   0  30        4.78       55.19     55.38 o 
   4   0  30       30.23       26.93     61.83 o 
 -11   1  30       64.93       85.68     50.85 o 
 -10   1  30       35.39       59.42     43.08 o 
  -9   1  30        1.62       34.47     41.37 o 
  -8   1  30        0.07       13.91     37.19 o 
  -7   1  30        1.85        6.20     25.63 o 
  -6   1  30      191.14      205.98     30.50 o 
  -5   1  30        0.15       -5.92     25.31 o 
  -4   1  30      113.26      123.23     26.84 o 
  -3   1  30       24.85       13.73     22.97 o 
  -2   1  30      149.17      168.23     31.09 o 
  -1   1  30       59.38       75.56     30.70 o 
   0   1  30       10.44       73.00     32.88 o 
   1   1  30       25.12       31.54     28.66 o 
   2   1  30       79.72      159.11     44.39 o 
   3   1  30       18.79       83.06     42.68 o 
   4   1  30        0.03       33.82     44.68 o 
 -11   2  30        0.01      -36.36     41.49 o 
 -10   2  30        3.16       27.51     43.91 o 
  -9   2  30       57.30       61.12     42.51 o 
  -8   2  30       31.21        7.80     27.59 o 
  -7   2  30        2.15       23.23     27.15 o 
  -6   2  30      154.73      144.16     33.22 o 
  -5   2  30       37.72       48.28     23.28 o 
  -4   2  30       68.85       93.34     37.64 o 
  -3   2  30       24.33       63.90     28.35 o 
  -2   2  30        0.56       20.75     26.26 o 
  -1   2  30       23.75       31.48     27.69 o 
   0   2  30      180.53      180.08     38.48 o 
   1   2  30        0.54       17.68     30.47 o 
   2   2  30      133.49      176.41     39.35 o 
   3   2  30       22.51       87.96     42.72 o 
   4   2  30       16.00       48.41     46.80 o 
 -11   3  30       45.77       67.12     52.42 o 
 -10   3  30       70.72       74.12     43.87 o 
  -9   3  30       21.67       62.73     32.66 o 
  -8   3  30        7.06       27.55     27.79 o 
  -7   3  30        2.38       25.42     27.37 o 
  -6   3  30       26.01        9.42     24.44 o 
  -5   3  30      319.98      300.31     53.32 o 
  -4   3  30       24.34       11.11     33.98 o 
  -3   3  30       26.23       53.28     34.22 o 
  -2   3  30      142.98      140.06     32.38 o 
  -1   3  30        1.05       25.61     27.42 o 
   0   3  30        5.07       21.45     28.97 o 
   1   3  30      346.47      306.80     44.97 o 
   2   3  30       22.05       62.89     35.85 o 
   3   3  30       39.36       18.14     34.22 o 
   4   3  30        4.20        7.50     46.45 o 
 -10   4  30        5.36       63.30     41.94 o 
  -9   4  30       23.98       33.65     29.26 o 
  -8   4  30        0.39       19.42     27.85 o 
  -7   4  30       30.42       69.09     29.16 o 
  -6   4  30       83.28      128.88     41.46 o 
  -5   4  30       27.96       22.53     30.73 o 
  -4   4  30       14.90       51.97     35.14 o 
  -3   4  30        4.66       22.91     30.28 o 
  -2   4  30       18.95       39.25     32.72 o 
  -1   4  30       35.63       38.00     28.94 o 
   0   4  30       65.34       94.57     33.08 o 
   1   4  30        0.51       12.74     30.96 o 
   2   4  30        8.81       12.61     31.21 o 
   3   4  30        1.47        3.64     37.79 o 
  -9   5  30        3.18       42.65     30.85 o 
  -8   5  30        1.06       37.40     31.25 o 
  -7   5  30        1.74       53.49     38.75 o 
  -6   5  30        3.57       43.26     34.72 o 
  -5   5  30       15.87       60.87     35.43 o 
  -4   5  30       17.12       12.85     34.56 o 
  -3   5  30       10.96       20.77     35.01 o 
  -2   5  30       20.36       95.11     40.22 o 
  -1   5  30       88.81      131.97     41.24 o 
   0   5  30        9.47       18.41     34.25 o 
   1   5  30       92.71      129.75     41.95 o 
   2   5  30       11.62       36.47     38.55 o 
  -8   6  30        4.35       68.03     45.90 o 
  -7   6  30        2.38       61.23     41.96 o 
  -6   6  30       84.38      133.47     44.87 o 
  -5   6  30        4.58       53.45     36.44 o 
  -4   6  30        1.18       55.78     37.36 o 
  -3   6  30        1.05       23.90     35.15 o 
  -2   6  30       13.96       39.55     35.91 o 
  -1   6  30       10.87       20.17     42.14 o 
   0   6  30       14.77      -21.10     43.08 o 
   1   6  30        0.42       18.49     34.99 o 
  -7   7  30       13.78       66.18     41.04 o 
  -6   7  30       38.47       48.49     42.27 o 
  -5   7  30        0.09       56.14     41.39 o 
  -4   7  30        0.06       27.28     41.42 o 
  -3   7  30       12.36       68.02     42.55 o 
  -2   7  30        0.01       -1.36     42.16 o 
  -1   7  30        0.04      -14.70     43.34 o 
 -11   1  31        0.02       39.46     51.50 o 
 -10   1  31       12.26       17.70     46.09 o 
  -9   1  31        2.42        6.86     36.82 o 
  -8   1  31        6.85       13.12     34.36 o 
  -7   1  31       43.84       38.22     36.88 o 
  -6   1  31       34.47       27.25     23.05 o 
  -5   1  31        0.44        0.65     26.15 o 
  -4   1  31      127.47      125.49     26.70 o 
  -3   1  31        4.47       25.68     24.45 o 
  -2   1  31        4.08       13.85     23.61 o 
  -1   1  31       19.96       44.91     31.84 o 
   0   1  31       68.59      101.65     35.22 o 
   1   1  31        5.28       65.17     34.35 o 
   2   1  31        0.18       65.33     38.34 o 
   3   1  31        0.90       54.09     40.43 o 
   4   1  31        6.13       42.40     49.69 o 
 -11   2  31        2.35       -0.44     49.90 o 
 -10   2  31        7.20       19.27     44.31 o 
  -9   2  31        0.06       28.94     38.28 o 
  -8   2  31        1.77        9.37     35.48 o 
  -7   2  31       40.80       52.38     29.53 o 
  -6   2  31       24.20       30.87     26.14 o 
  -5   2  31        0.56       -0.72     27.24 o 
  -4   2  31      104.32       72.64     35.41 o 
  -3   2  31       24.05       41.05     27.29 o 
  -2   2  31        0.09        2.26     26.37 o 
  -1   2  31        0.03       36.93     29.63 o 
   0   2  31       54.26      108.06     33.44 o 
   1   2  31       14.29       67.86     32.95 o 
   2   2  31        2.73       55.95     29.63 o 
   3   2  31       19.31      125.52     49.65 o 
 -10   3  31       35.29       54.38     46.33 o 
  -9   3  31       50.58      118.27     48.00 o 
  -8   3  31       51.23       92.03     32.99 o 
  -7   3  31       26.22       15.81     26.88 o 
  -6   3  31        0.74       25.24     26.41 o 
  -5   3  31       19.50       25.64     31.25 o 
  -4   3  31        2.56       47.44     33.71 o 
  -3   3  31      162.41      171.43     43.22 o 
  -2   3  31       40.24       63.00     31.06 o 
  -1   3  31       37.16      106.64     33.04 o 
   0   3  31        0.66       12.89     26.23 o 
   1   3  31       15.12       82.48     36.46 o 
   2   3  31        4.68       14.93     35.19 o 
   3   3  31       17.53       78.65     41.03 o 
 -10   4  31        0.96       26.93     64.11 o 
  -9   4  31        0.45       37.87     36.94 o 
  -8   4  31       28.36       69.73     31.97 o 
  -7   4  31       36.22       41.24     30.22 o 
  -6   4  31       22.87       30.43     35.47 o 
  -5   4  31       27.36       51.93     35.37 o 
  -4   4  31       12.66       51.56     33.74 o 
  -3   4  31       25.24       34.41     33.47 o 
  -2   4  31        6.82       45.83     34.95 o 
  -1   4  31       19.74       51.26     30.33 o 
   0   4  31       23.57       34.23     29.68 o 
   1   4  31       31.53       25.64     32.35 o 
   2   4  31        6.23       43.09     39.84 o 
  -9   5  31       15.21       64.01     36.24 o 
  -8   5  31        0.00       41.24     40.43 o 
  -7   5  31        3.57       55.86     37.75 o 
  -6   5  31       47.04       56.90     35.37 o 
  -5   5  31        1.81       20.49     36.61 o 
  -4   5  31       70.64      126.62     43.08 o 
  -3   5  31        0.02       60.70     40.95 o 
  -2   5  31        8.71       45.08     37.50 o 
  -1   5  31       30.29      126.76     47.23 o 
   0   5  31      178.13      189.31     44.90 o 
   1   5  31        8.53       70.13     42.12 o 
   2   5  31       62.96      120.95     46.79 o 
  -8   6  31       16.02       76.71     43.95 o 
  -7   6  31       20.34       31.83     42.47 o 
  -6   6  31       40.45      107.75     44.87 o 
  -5   6  31        0.13       45.17     55.10 o 
  -4   6  31        0.28       56.46     41.77 o 
  -3   6  31      101.58      102.64     44.11 o 
  -2   6  31       50.25       84.36     42.45 o 
  -1   6  31        0.06       46.27     45.84 o 
   0   6  31        2.73        5.45     46.04 o 
  -5   7  31        0.05       64.74     46.37 o 
  -4   7  31        1.06       45.69     45.53 o 
  -3   7  31       19.64       33.88     41.47 o 
  -2   7  31        0.24      -49.69     92.65 o 
 -11   0  32       10.61       -3.60     65.62 o 
 -10   0  32        0.90       49.31     57.47 o 
  -9   0  32       79.71       79.47     64.68 o 
  -8   0  32       46.30       38.12     54.62 o 
  -7   0  32       14.32      -11.00     54.24 o 
  -6   0  32        1.47        9.29     52.54 o 
  -5   0  32       49.93        9.67     33.48 o 
  -4   0  32        2.33       19.48     32.54 o 
  -3   0  32      194.09      190.91     44.32 o 
  -2   0  32       68.12       75.82     35.58 o 
  -1   0  32        0.29        8.79     33.13 o 
   0   0  32       19.64       45.33     47.42 o 
   1   0  32      303.03      345.00     82.12 o 
   2   0  32      163.54      214.32     78.52 o 
   3   0  32       10.74       67.14     62.78 o 
 -11   1  32       39.85       45.21     55.14 o 
 -10   1  32       29.79       74.04     47.08 o 
  -9   1  32        8.49       25.94     38.22 o 
  -8   1  32       79.98       78.33     57.66 o 
  -7   1  32        4.55       16.73     39.46 o 
  -6   1  32        5.16        6.15     27.33 o 
  -5   1  32      173.90      188.66     37.38 o 
  -4   1  32       83.59      100.24     27.02 o 
  -3   1  32       11.53       12.86     23.92 o 
  -2   1  32        7.06       19.01     28.75 o 
  -1   1  32       40.45       75.91     31.46 o 
   0   1  32       37.99      112.68     37.40 o 
   1   1  32       70.07      112.67     34.64 o 
   2   1  32        5.33       85.06     48.01 o 
   3   1  32       93.54      129.30     46.81 o 
 -10   2  32       19.72       18.56     43.41 o 
  -9   2  32        0.29      -14.22     52.73 o 
  -8   2  32      126.35      173.18     49.23 o 
  -7   2  32        2.00       27.23     28.75 o 
  -6   2  32       32.97        2.80     26.28 o 
  -5   2  32        0.03       10.37     34.30 o 
  -4   2  32       75.37       85.66     36.73 o 
  -3   2  32       76.07      120.60     32.92 o 
  -2   2  32        3.31       28.67     27.56 o 
  -1   2  32        2.95       34.61     30.27 o 
   0   2  32        6.99       43.44     34.20 o 
   1   2  32        4.50       57.98     33.05 o 
   2   2  32      132.20      161.93     41.81 o 
   3   2  32       85.40      179.59     52.84 o 
 -10   3  32        0.08       87.25     73.59 o 
  -9   3  32       34.47       56.07     46.52 o 
  -8   3  32        6.46       46.72     30.40 o 
  -7   3  32        1.88       20.89     27.17 o 
  -6   3  32        2.82       30.16     30.34 o 
  -5   3  32       56.54       65.75     37.87 o 
  -4   3  32        0.04       19.31     31.81 o 
  -3   3  32        6.22       42.71     32.31 o 
  -2   3  32       83.31      150.74     35.65 o 
  -1   3  32       26.87       51.55     29.40 o 
   0   3  32        4.35       57.64     33.15 o 
   1   3  32      181.08      240.52     45.26 o 
   2   3  32      114.93      154.90     41.22 o 
  -9   4  32       44.65       78.13     35.02 o 
  -8   4  32        0.01       73.42     33.51 o 
  -7   4  32       14.97       62.48     38.24 o 
  -6   4  32        4.42       23.66     35.12 o 
  -5   4  32       40.49       72.53     38.20 o 
  -4   4  32        1.13       28.00     33.51 o 
  -3   4  32      146.63      174.45     46.79 o 
  -2   4  32        8.50       15.02     35.89 o 
  -1   4  32       81.21      101.47     34.02 o 
   0   4  32       12.09       58.03     35.90 o 
   1   4  32        2.40       16.65     31.88 o 
   2   4  32        4.86       52.85     42.80 o 
  -8   5  32        3.89       90.42     43.73 o 
  -7   5  32       17.16       33.36     38.36 o 
  -6   5  32       14.34       74.15     43.88 o 
  -5   5  32       69.10       60.19     39.91 o 
  -4   5  32       18.89       47.78     40.46 o 
  -3   5  32       72.45      126.70     47.18 o 
  -2   5  32        2.64       44.27     42.21 o 
  -1   5  32       49.38      113.53     43.40 o 
   0   5  32        2.67       13.52     39.87 o 
   1   5  32        1.58       18.90     40.39 o 
  -7   6  32        0.04        2.33     39.32 o 
  -6   6  32        0.57       39.38     39.38 o 
  -5   6  32       30.31       93.13     38.81 o 
  -4   6  32       20.61       86.51     46.18 o 
  -3   6  32      100.78      138.45     47.50 o 
  -2   6  32        0.53       49.24     45.60 o 
  -1   6  32       44.52       98.42     54.21 o 
 -10   1  33       11.61       62.37     51.27 o 
  -9   1  33        0.01       42.86     51.21 o 
  -8   1  33        0.49       27.50     53.86 o 
  -7   1  33        0.01       49.50     63.73 o 
  -6   1  33       13.39       14.49     28.30 o 
  -5   1  33        1.53       25.56     29.58 o 
  -4   1  33        0.80       27.41     23.93 o 
  -3   1  33        0.04       29.60     24.36 o 
  -2   1  33       16.89       30.31     26.34 o 
  -1   1  33        2.09       30.01     27.68 o 
   0   1  33        2.02       85.32     41.45 o 
   1   1  33       77.24      192.10     43.53 o 
   2   1  33       32.60       68.24     41.42 o 
 -10   2  33        3.81       16.69     60.69 o 
  -9   2  33       14.12       30.92     56.71 o 
  -8   2  33       48.66       89.91     43.78 o 
  -7   2  33       12.08       48.14     28.73 o 
  -6   2  33       21.75       40.64     36.73 o 
  -5   2  33       80.71       71.52     35.31 o 
  -4   2  33       77.00       70.08     35.23 o 
  -3   2  33        8.56       54.20     31.02 o 
  -2   2  33       12.44       34.56     31.11 o 
  -1   2  33       23.02       41.70     30.43 o 
   0   2  33       22.87       57.78     31.81 o 
   1   2  33        6.07       82.45     37.26 o 
   2   2  33       29.85      111.03     43.14 o 
  -9   3  33        2.91       21.15     43.91 o 
  -8   3  33       27.51       50.86     29.61 o 
  -7   3  33       96.40      147.80     36.22 o 
  -6   3  33        4.97       42.17     34.95 o 
  -5   3  33       50.93       86.45     37.45 o 
  -4   3  33       83.00      102.23     39.11 o 
  -3   3  33        0.00        3.80     34.95 o 
  -2   3  33       84.30       82.98     33.16 o 
  -1   3  33       21.54       53.59     32.62 o 
   0   3  33        0.34       43.82     28.75 o 
   1   3  33      112.29      212.06     45.34 o 
   2   3  33        1.05       58.73     38.68 o 
  -9   4  33       20.52       73.27     38.73 o 
  -8   4  33       17.11       74.90     34.53 o 
  -7   4  33        0.76       34.30     33.38 o 
  -6   4  33        1.70       37.96     34.55 o 
  -5   4  33        0.22       24.57     34.31 o 
  -4   4  33        1.98       53.77     36.90 o 
  -3   4  33        0.04        7.99     49.79 o 
  -2   4  33        0.95       24.26     34.87 o 
  -1   4  33       86.94      142.93     46.16 o 
   0   4  33        1.23       35.89     33.16 o 
   1   4  33        2.01       40.20     36.89 o 
  -7   5  33        9.23       46.10     37.28 o 
  -6   5  33        1.73       24.45     39.19 o 
  -5   5  33       28.70       71.03     44.58 o 
  -4   5  33        0.06       42.57     41.16 o 
  -3   5  33       34.54       83.53     48.66 o 
  -2   5  33      149.01      127.70     47.61 o 
  -1   5  33       47.85       74.13     43.92 o 
   0   5  33        8.05       22.91     44.61 o 
  -5   6  33       11.15       86.34     45.15 o 
  -4   6  33        7.74       36.04     46.50 o 
  -3   6  33        0.79       55.69     42.80 o 
  -2   6  33       42.50       59.73     46.07 o 
 -10   0  34        4.01       70.37     75.11 o 
  -6   0  34        1.11       15.55     52.73 o 
  -5   0  34       54.38       90.99     39.02 o 
  -4   0  34      145.69      143.21     42.85 o 
  -3   0  34      131.82      164.83     45.10 o 
  -2   0  34       25.82       81.33     40.83 o 
  -1   0  34        4.03       50.47    102.99 o 
   0   0  34        0.52       69.99     49.69 o 
   1   0  34        9.09       95.97     62.59 o 
   2   0  34       26.05      173.73     77.19 o 
 -10   1  34        8.48        6.83     60.31 o 
  -9   1  34        8.74       37.17     59.93 o 
  -7   1  34       43.40      114.37     63.54 o 
  -6   1  34       37.31       87.19     34.05 o 
  -5   1  34       13.43       44.04     30.44 o 
  -4   1  34       35.05       54.71     27.73 o 
  -3   1  34        0.52       51.16     27.60 o 
  -2   1  34      206.05      204.24     38.75 o 
  -1   1  34        0.11       61.08     34.46 o 
   0   1  34        6.23       84.78     35.63 o 
   1   1  34        0.41       71.49     39.62 o 
  -9   2  34       22.14       39.83     63.54 o 
  -8   2  34       28.54       65.01     40.59 o 
  -7   2  34        0.47       33.47     34.81 o 
  -6   2  34        4.18       55.24     41.16 o 
  -5   2  34        9.78       39.40     33.71 o 
  -4   2  34       42.10       85.14     40.03 o 
  -3   2  34       22.00       15.68     37.87 o 
  -2   2  34       12.88       63.54     30.86 o 
  -1   2  34        3.25       25.49     29.71 o 
   0   2  34       18.98       97.37     38.47 o 
   1   2  34        1.28       73.19     40.84 o 
  -9   3  34        2.94        3.79     60.88 o 
  -8   3  34       18.71       58.99     32.36 o 
  -7   3  34       19.33       44.82     33.83 o 
  -6   3  34        0.21       63.35     34.59 o 
  -5   3  34       15.29       41.84     38.53 o 
  -4   3  34      303.60      314.26     78.62 o 
  -3   3  34       59.77       70.08     37.78 o 
  -2   3  34       76.78       67.71     40.21 o 
  -1   3  34        7.90       74.07     36.02 o 
   0   3  34       77.72      127.82     40.32 o 
   1   3  34       23.48       75.00     41.31 o 
  -8   4  34       22.23       58.07     36.48 o 
  -7   4  34        5.62       54.72     37.74 o 
  -6   4  34        2.72       65.37     46.63 o 
  -5   4  34        2.99       51.40     38.36 o 
  -4   4  34       16.82       59.69     41.67 o 
  -3   4  34        2.06       24.84     35.29 o 
  -2   4  34        2.45       69.10     43.66 o 
  -1   4  34        2.61       56.84     43.72 o 
   0   4  34       10.66       29.40     36.75 o 
  -6   5  34       18.37       94.91     45.61 o 
  -5   5  34       12.02       78.67     49.69 o 
  -4   5  34        1.15       53.05     42.00 o 
  -3   5  34       16.53       96.03     44.59 o 
  -2   5  34        2.17       77.89     48.73 o 
  -7   1  35       24.51       44.38     66.57 o 
  -6   1  35       56.74       77.71     34.14 o 
  -5   1  35       13.79       51.57     32.08 o 
  -4   1  35       10.54       26.82     31.69 o 
  -3   1  35       13.62       50.22     31.65 o 
  -2   1  35        0.13       72.39     34.44 o 
  -1   1  35      165.00      201.93     42.74 o 
   0   1  35        0.23       67.76     31.61 o 
   1   1  35        6.34      105.25     43.79 o 
  -9   2  35        2.10       -5.88     65.24 o 
  -8   2  35        1.51        7.40     72.64 o 
  -7   2  35       28.68       80.44     43.34 o 
  -6   2  35        0.52       32.58     32.90 o 
  -5   2  35       14.13       63.50     37.61 o 
  -4   2  35       34.57       29.92     35.89 o 
  -3   2  35        9.70       24.63     38.56 o 
  -2   2  35        6.66       48.65     32.88 o 
  -1   2  35        6.15       60.86     34.96 o 
   0   2  35        8.27       79.14     40.46 o 
  -8   3  35        1.32       30.40     34.49 o 
  -7   3  35       27.74      110.15     40.40 o 
  -6   3  35       82.58      122.48     45.93 o 
  -5   3  35        4.27       -7.47     32.25 o 
  -4   3  35       11.62       37.91     40.47 o 
  -3   3  35        4.08       36.97     39.68 o 
  -2   3  35       16.05       89.77     40.15 o 
  -1   3  35        3.99       55.41     35.99 o 
   0   3  35       11.43       32.45     38.64 o 
  -7   4  35       23.11       83.83     80.42 o 
  -6   4  35        2.65       64.07     41.27 o 
  -5   4  35       13.52       88.69     45.79 o 
  -4   4  35       11.54       53.87     41.06 o 
  -3   4  35       79.07      122.52     44.76 o 
  -2   4  35       29.18       77.25     49.98 o 
  -6   0  36        1.28       47.23     68.28 o 
  -5   0  36       81.02      160.27     71.69 o 
  -4   0  36       36.96       94.84     42.67 o 
  -3   0  36      134.74      202.50     50.82 o 
  -2   0  36        4.65       25.67     46.85 o 
   0   0  36       55.28       41.54     61.26 o 
  -7   1  36       33.10       49.50     67.90 o 
  -6   1  36       68.07      130.73     46.89 o 
  -5   1  36        2.76       34.13     31.98 o 
  -4   1  36       11.33       32.89     30.67 o 
  -3   1  36        6.19       63.25     34.30 o 
  -2   1  36       60.74      148.92     38.71 o 
  -1   1  36       13.85      111.50     39.14 o 
   0   1  36        0.38       82.13     37.30 o 
  -8   2  36        8.10      -12.52     79.66 o 
  -7   2  36       14.17       63.35     75.87 o 
  -6   2  36        0.00       54.01     36.26 o 
  -5   2  36        2.38       72.12     39.41 o 
  -4   2  36       31.10      148.71     48.08 o 
  -3   2  36       75.69      157.33     50.67 o 
  -2   2  36       81.96      154.46     41.55 o 
  -1   2  36       26.08       59.37     38.89 o 
  -7   3  36       30.22      109.48     45.96 o 
  -6   3  36       20.44      102.41     49.10 o 
  -5   3  36       20.72      113.01     45.74 o 
  -4   3  36        4.49       52.38     38.10 o 
  -3   3  36       15.76       57.31     40.77 o 
  -2   3  36        0.13       60.64     44.86 o 
  -5   4  36        4.62       47.71     48.08 o 
  -4   4  36        1.29       59.06     45.21 o 
  -7   1  37       17.32       61.83     73.02 o 
  -6   1  37        4.79       -4.36     55.57 o 
  -5   1  37        0.51       79.77     36.40 o 
  -4   1  37       13.29       56.23     53.49 o 
  -3   1  37       53.89      154.43     40.17 o 
  -2   1  37        2.73       57.64     36.39 o 
  -6   2  37        0.69       23.22     36.44 o 
  -5   2  37       11.67       49.70     42.85 o 
  -4   2  37        7.47       90.76     66.57 o 
  -3   2  37        0.09       28.01     40.39 o 
  -5   0  38       42.91       62.59     68.28 o 
  -4   0  38        0.04       83.00     60.22 o 
                                                 
